# Supplementary material for: Integrated Physiological and Metabolomic Analyses Reveal the Differences in the Fruit Quality of the Blueberry Cultivated in Three Soilless Substrates
Source: Foods. 2022 Dec 7;11(24):3965. doi: 10.3390/foods11243965 (PMC9777891; doi:10.3390/foods11243965)
Supplement: Supplementary file 1 [file foods-11-03965-s001.zip › Supplementary Table S1.xlsx]

## Sheet: meta_intensity_pos
ID	Name	Formula	Molecular Weight	RT [min]	m/z	mzCloud_Results	mzVault_Results	MassList_Results	pos_PB_1	pos_PB_2	pos_PB_3	pos_PR_1	pos_PR_2	pos_PR_3	pos_BR_1	pos_BR_2	pos_BR_3	pos_QC1	pos_QC2	pos_QC3
Com_14_pos	Kuromanin	C21 H20 O11	448.1	5.152	449.108	Full match	Full match	Full match	2.16506e+10	2.4405e+10	2.34088e+10	2.54468e+10	2.32627e+10	2.99357e+10	1.93271e+10	5.82205e+09	2.01702e+10	2.45301e+10	2.50232e+10	2.42137e+10
Com_15_pos	Reynoutrin	C20 H18 O11	434.085	5.08	435.092	Full match	Full match	Full match	1.83701e+10	2.15837e+10	1.97144e+10	1.61377e+10	1.606e+10	2.12808e+10	1.69192e+10	1.6615e+10	1.5884e+10	2.26295e+10	2.19354e+10	2.09664e+10
Com_16_pos	Maltol	C6 H6 O3	126.032	0.753	127.039	Full match	Full match	Full match	8.34761e+09	1.03437e+10	1.10485e+10	1.41155e+10	2.27969e+10	1.88556e+10	1.32364e+10	2.2369e+10	1.28225e+10	8.72034e+09	1.24954e+10	1.07849e+10
Com_37_pos	Choline	C5 H13 N O	103.1	1.284	104.107	Full match	Full match	No results	8.30203e+09	8.78155e+09	8.43471e+09	8.32233e+09	8.37156e+09	9.14486e+09	1.03539e+10	1.09118e+10	8.90241e+08	9.18114e+09	9.59898e+09	7.83367e+09
Com_53_pos	Adenosine	C10 H13 N5 O4	267.097	2.609	268.104	Full match	Full match	Full match	5.94684e+09	5.69319e+09	5.28414e+09	7.3678e+09	6.24156e+09	5.96272e+09	5.02082e+09	3.67322e+09	4.51109e+09	5.61501e+09	5.69061e+09	5.46144e+09
Com_55_pos	Malvidin	C17 H14 O7	330.074	5.394	331.081	Full match	Full match	Full match	5.27884e+09	5.84009e+09	5.92746e+09	4.58987e+09	3.80483e+09	4.20633e+09	4.59054e+09	5.09973e+09	4.23042e+09	4.86731e+09	5.40162e+09	4.98292e+09
Com_66_pos	DL-Glutamine	C5 H10 N2 O3	146.069	1.486	147.076	Full match	Full match	Full match	3.44466e+09	3.38421e+09	3.15169e+09	4.18691e+09	4.88634e+09	4.88643e+09	4.13232e+09	3.47828e+09	3.62955e+09	3.76033e+09	3.93904e+09	3.88411e+09
Com_83_pos	Cyanidin	C15 H10 O6	286.048	5.13	287.055	Full match	Full match	Full match	2.40089e+09	2.72243e+09	2.51197e+09	3.50018e+09	3.08783e+09	3.71139e+09	2.54478e+09	2.69496e+09	2.55089e+09	2.75068e+09	3.20284e+09	2.6804e+09
Com_97_pos	Valine	C5 H11 N O2	117.079	1.788	118.086	Full match	Full match	Full match	2.27679e+09	2.84084e+09	2.005e+09	1.06417e+09	1.71319e+09	1.63819e+09	1.73318e+09	1.93549e+09	1.87097e+09	1.59092e+09	1.71377e+09	1.52246e+09
Com_107_pos	Spermidine	C7 H19 N3	145.158	1.068	146.165	Full match	Full match	Full match	1.94913e+09	2.0704e+09	2.25027e+09	2.15292e+09	2.00489e+09	2.76769e+09	9.10879e+08	1.07736e+09	9.99261e+08	1.61349e+09	1.65942e+09	1.48669e+09
Com_122_pos	L-Tyrosine	C9 H11 N O3	181.074	2.458	182.081	Full match	Full match	Full match	1.06812e+09	1.67319e+09	1.48112e+09	1.03636e+09	1.34663e+09	1.65536e+09	2.24284e+09	2.25895e+09	1.78744e+09	1.07486e+09	1.29557e+09	2.07935e+09
Com_131_pos	D-(+)-Proline	C5 H9 N O2	115.063	1.38	116.071	Full match	Full match	Full match	1.67349e+09	1.73203e+09	1.70818e+09	1.30624e+09	1.27136e+09	1.28554e+09	1.40291e+09	1.54222e+09	1.49204e+09	1.50774e+09	1.46741e+09	1.45646e+09
Com_141_pos	Diosmetin	C16 H12 O6	300.063	5.237	301.071	Full match	Full match	Full match	1.51222e+09	1.61689e+09	1.61851e+09	1.56924e+09	1.60534e+09	1.6295e+09	1.96297e+09	1.4845e+09	1.49285e+09	1.61775e+09	1.53426e+09	1.58961e+09
Com_167_pos	Methionine	C5 H11 N O2 S	149.051	2.004	150.058	Full match	Full match	Full match	1.00388e+09	9.16409e+08	8.41156e+08	9.00198e+08	4.86364e+08	4.83301e+08	1.5489e+09	1.56601e+09	1.72611e+09	9.97067e+08	1.20572e+09	6.66881e+08
Com_192_pos	L-Threonine	C4 H9 N O3	119.058	1.342	120.066	Full match	Full match	Full match	9.01649e+08	9.95534e+08	1.08493e+09	8.62228e+08	5.8165e+08	7.969e+08	1.40538e+09	1.52142e+09	1.41222e+09	1.0915e+09	9.61769e+08	9.31841e+08
Com_249_pos	trans-Aconitic acid	C6 H6 O6	174.016	2.12	175.024	Full match	Full match	Full match	7.54918e+08	8.26237e+08	8.06916e+08	9.35335e+08	8.9021e+08	9.13983e+08	5.38627e+08	4.85166e+08	3.50999e+08	7.9616e+08	7.79745e+08	7.55751e+08
Com_270_pos	DL-Lysine	C6 H14 N2 O2	146.106	1.142	147.113	Full match	Full match	Full match	5.65514e+08	6.20574e+08	5.64887e+08	3.74566e+08	3.13103e+08	3.69341e+08	8.45915e+08	9.64947e+08	8.61275e+08	5.83078e+08	6.02135e+08	5.98875e+08
Com_272_pos	Pipecolic acid	C6 H11 N O2	129.079	1.146	130.086	Full match	Full match	Full match	5.60727e+08	6.16346e+08	5.59982e+08	3.71532e+08	3.10205e+08	3.65889e+08	8.39529e+08	9.58001e+08	8.53659e+08	5.78918e+08	5.97291e+08	5.93099e+08
Com_321_pos	Guanine	C5 H5 N5 O	151.05	3.444	152.057	Full match	Full match	Full match	3.65183e+08	3.24508e+08	3.56767e+08	6.17951e+08	4.22302e+08	3.65995e+08	3.36807e+08	3.65247e+08	3.1273e+08	3.05906e+08	3.82987e+08	3.6551e+08
Com_357_pos	Coumarin	C9 H6 O2	146.037	5.607	147.044	Full match	Full match	Full match	3.19398e+08	3.21233e+08	3.01065e+08	3.54175e+08	3.53222e+08	5.28248e+08	3.06178e+08	3.21429e+08	3.15157e+08	3.30208e+08	3.02389e+08	3.38095e+08
Com_397_pos	Cuminaldehyde	C10 H12 O	148.089	6.902	149.096	Full match	Full match	No results	4.07031e+08	3.0059e+08	3.23589e+08	4.08925e+08	4.0142e+08	4.12586e+08	4.21176e+08	4.45016e+08	4.4423e+08	3.7647e+08	3.76114e+08	3.70666e+08
Com_422_pos	Indole	C8 H7 N	117.058	5.164	118.065	Full match	Full match	Full match	1.81223e+08	1.66369e+08	1.79265e+08	1.05973e+08	8.08646e+07	9.23721e+07	4.7739e+08	5.04343e+08	4.29616e+08	2.27424e+08	2.02696e+08	2.03268e+08
Com_443_pos	D-Serine	C3 H7 N O3	105.043	1.34	106.05	Full match	Full match	Full match	3.21222e+08	2.70298e+08	3.42489e+08	2.83331e+08	2.54618e+08	2.47582e+08	3.7812e+08	3.58131e+08	3.91803e+08	2.81184e+08	2.96866e+08	2.74668e+08
Com_511_pos	Deoxynivalenol	C15 H20 O6	296.126	5.071	297.133	Full match	Full match	No results	1.60081e+08	1.49535e+08	1.60994e+08	2.16091e+08	1.90093e+08	1.60413e+08	3.53277e+08	3.62674e+08	3.60321e+08	1.54623e+08	1.79974e+08	1.71141e+08
Com_592_pos	Dihydrothymine	C5 H8 N2 O2	128.059	1.36	129.066	Full match	Full match	Full match	1.55729e+08	1.5809e+08	1.65671e+08	2.31124e+08	1.96588e+08	2.05843e+08	2.6495e+08	2.98544e+08	2.66156e+08	2.03457e+08	1.83748e+08	2.00171e+08
Com_600_pos	(-)-Caryophyllene oxide	C15 H24 O	220.183	6.205	221.19	Full match	Full match	No results	2.14845e+08	2.1898e+08	2.05419e+08	1.37743e+08	1.27833e+08	1.4903e+08	1.34961e+08	1.38443e+08	1.33589e+08	1.53952e+08	1.71728e+08	1.54015e+08
Com_1236_pos	5,6-dimethyl-4-oxo-4H-pyran-2-carboxylic acid	C8 H8 O4	168.042	5.286	169.05	Full match	Full match	Full match	5.65597e+07	5.23909e+07	6.29577e+07	7.42715e+07	5.38961e+07	6.76582e+07	9.28434e+07	1.06424e+08	1.04665e+08	6.32002e+07	7.63211e+07	6.95726e+07
Com_2_pos	DL-Arginine	C6 H14 N4 O2	174.112	1.282	175.119	Full match	Full match	Full match	5.8441e+10	5.60742e+10	4.86805e+10	4.82787e+10	5.76897e+10	4.95111e+10	6.83806e+10	5.71437e+10	7.36143e+10	6.13416e+10	4.72285e+10	6.08893e+10
Com_8_pos	Quercetin-3β-D-glucoside	C21 H20 O12	464.095	5.015	465.103	Full match	Full match	Full match	4.0133e+10	4.63872e+10	4.30455e+10	3.57581e+10	3.4581e+10	4.53194e+10	2.91662e+10	2.86097e+10	2.8037e+10	4.50849e+10	4.32395e+10	4.31137e+10
Com_12_pos	D-(-)-Glutamine	C5 H10 N2 O3	146.069	1.345	147.076	Full match	Full match	Full match	2.32431e+10	2.29833e+10	2.15226e+10	3.5986e+10	3.23085e+10	3.36929e+10	3.22436e+10	3.58805e+10	3.32496e+10	3.20644e+10	3.12939e+10	3.24748e+10
Com_25_pos	L-Glutathione (reduced)	C10 H17 N3 O6 S	307.084	1.927	308.091	Full match	Full match	Full match	4.80059e+09	6.02421e+09	7.38392e+09	1.30882e+10	1.15966e+10	1.21796e+10	4.2479e+09	4.6913e+09	4.53685e+09	7.24707e+09	9.80094e+09	7.88492e+09
Com_33_pos	DL-Tryptophan	C11 H12 N2 O2	204.09	5.162	205.097	Full match	Full match	Full match	4.41368e+09	4.60894e+09	4.46387e+09	2.35085e+09	2.21363e+09	2.20394e+09	1.18326e+10	1.21237e+10	1.21789e+10	5.27803e+09	5.39798e+09	5.24833e+09
Com_38_pos	L-Pyroglutamic acid	C5 H7 N O3	129.043	1.497	130.05	Full match	Full match	Full match	6.35316e+09	6.68234e+09	7.32707e+09	8.42159e+09	9.40935e+09	9.29147e+09	5.8206e+09	5.55821e+09	3.34244e+09	5.90068e+09	6.40333e+09	6.15489e+09
Com_47_pos	L-Glutamic acid	C5 H9 N O4	147.053	1.343	148.06	Full match	Full match	Full match	6.72707e+09	6.39214e+09	6.88972e+09	8.3653e+09	7.93743e+09	8.37558e+09	8.20089e+09	9.01524e+09	8.48414e+09	7.47497e+09	7.58998e+09	7.39612e+09
Com_73_pos	Myricetin	C15 H10 O8	318.038	5.448	319.045	Full match	Full match	Full match	2.71814e+09	5.70698e+08	2.38083e+09	3.62636e+09	4.22986e+09	3.53425e+09	3.08218e+09	3.3202e+09	3.67064e+09	3.17903e+09	3.12078e+09	3.51783e+09
Com_80_pos	L-Phenylalanine	C9 H11 N O2	165.079	4.801	166.086	Full match	Full match	Full match	2.69477e+09	5.54126e+08	3.44271e+09	1.92242e+09	4.18632e+08	3.72488e+08	7.08248e+08	4.94923e+08	3.50419e+09	3.15908e+09	2.65855e+09	3.10411e+09
Com_103_pos	Quercetin	C15 H10 O7	302.043	5.664	303.05	Full match	Full match	Full match	1.9101e+09	1.87699e+09	2.38175e+09	2.39584e+09	2.92628e+09	2.67083e+09	2.40628e+09	2.54417e+09	2.06615e+09	2.48603e+09	2.66274e+09	2.71814e+09
Com_204_pos	Υ-Aminobutyric acid (GABA)	C4 H9 N O2	103.063	1.32	104.071	Full match	Full match	Full match	9.18989e+08	8.8667e+08	9.14904e+08	1.03393e+09	9.8782e+08	1.01811e+09	1.33646e+09	1.3139e+09	1.26034e+09	1.08456e+09	1.09798e+09	9.81971e+08
Com_226_pos	L-Glutathione oxidized	C20 H32 N6 O12 S2	612.152	2.269	613.158	Full match	Full match	Full match	6.8072e+08	6.36475e+08	6.15974e+08	9.47471e+08	1.01566e+09	7.92692e+08	5.5009e+08	5.02636e+08	5.10301e+08	7.22596e+08	7.7291e+08	7.80452e+08
Com_255_pos	Salicylic acid	C7 H6 O3	138.032	1.395	139.039	Full match	Full match	Full match	3.88843e+08	4.17834e+08	3.44194e+08	5.08808e+08	4.44765e+08	5.56774e+08	1.01055e+09	6.68606e+08	6.81609e+08	5.00281e+08	5.03663e+08	4.19216e+08
Com_342_pos	L-Histidine	C6 H9 N3 O2	155.07	1.18	156.077	Full match	Full match	Full match	4.72118e+08	4.92842e+08	4.91798e+08	4.25191e+08	3.95281e+08	4.65525e+08	4.41299e+08	6.57605e+08	6.37813e+08	4.87663e+08	5.10858e+08	4.68608e+08
Com_408_pos	Isorhamnetin	C16 H12 O7	316.058	5.644	317.066	Full match	Full match	Full match	2.86431e+08	2.81988e+08	2.78212e+08	2.53959e+08	2.28987e+08	2.6966e+08	4.76396e+08	4.69039e+08	5.05217e+08	3.02685e+08	2.91784e+08	2.89355e+08
Com_432_pos	Adenine	C5 H5 N5	135.055	1.386	136.062	Full match	Full match	Full match	1.28576e+08	1.34283e+08	1.50609e+08	1.84281e+08	2.12093e+08	1.69707e+08	2.80139e+08	4.769e+08	2.99171e+08	1.63982e+08	1.52009e+08	1.97199e+08
Com_459_pos	Syringic acid	C9 H10 O5	198.053	5.484	199.06	Full match	Full match	Full match	2.11048e+08	2.7824e+08	2.45197e+08	3.75301e+08	3.32436e+08	3.3412e+08	2.83107e+08	3.22223e+08	3.09838e+08	2.58493e+08	2.85319e+08	3.44406e+08
Com_619_pos	Kaempferol	C15 H10 O6	286.048	5.641	287.055	Full match	Full match	Full match	1.3218e+08	1.31184e+08	1.25174e+08	1.75889e+08	1.5815e+08	1.71626e+08	2.10444e+08	2.74915e+08	2.6708e+08	1.78493e+08	1.81231e+08	1.69165e+08
Com_6_pos	5-hydroxy-4-methoxy-5,6-dihydro-2H-pyran-2-one	C6 H8 O4	144.042	0.76	145.05	Full match	No results	No results	2.30336e+10	2.69536e+10	2.98751e+10	3.90472e+10	3.9665e+10	3.63211e+10	3.64807e+10	6.51122e+10	31825012482	2.02991e+10	3.0877e+10	2.368e+10
Com_18_pos	ethyl 4-amino-2-(methylsulfanyl)-1,3-thiazole-5-carboxylate	C7 H10 N2 O2 S2	236.03	1.295	237.037	Invalid mass	No results	No results	1.60794e+10	1.48093e+10	1.62645e+10	1.45594e+10	1.51665e+10	1.32527e+10	1.33653e+10	1.43717e+10	1.40093e+10	1.318e+10	1.47398e+10	1.50527e+10
Com_27_pos	TKK	C16 H33 N5 O5	375.252	6.521	376.259	Invalid mass	No results	No results	1.06814e+10	7.64648e+09	6.04692e+09	1.10257e+10	6.77457e+09	8.38633e+09	8.28695e+09	1.19214e+10	8.40915e+09	7.22342e+09	7.33931e+09	6.98796e+09
Com_32_pos	trans-3-Indoleacrylic acid	C11 H9 N O2	187.063	5.161	188.071	Full match	Not the top hit	Full match	4.46946e+09	4.66274e+09	4.51944e+09	2.375e+09	2.23591e+09	2.22631e+09	1.2003e+10	1.2291e+10	1.23552e+10	5.34546e+09	5.47207e+09	5.31715e+09
Com_74_pos	Methyl syringate	C10 H12 O5	212.068	1.251	213.075	No results	No results	Full match	3.52908e+09	3.51231e+09	3.70652e+09	3.48395e+09	3.33541e+09	3.46273e+09	3.88701e+09	4.18529e+09	3.98001e+09	3.31081e+09	3.54855e+09	3.72896e+09
Com_75_pos	Syringetin-3-O-glucoside	C23 H24 O13	508.122	5.632	509.129	No results	Full match	Full match	3.67372e+09	3.58274e+09	3.38906e+09	2.31718e+09	2.0647e+09	2.26164e+09	3.93056e+09	4.24039e+09	4.07471e+09	3.36408e+09	2.85492e+09	3.23037e+09
Com_98_pos	LNH	C16 H26 N6 O5	382.197	7.745	383.204	Full match	No results	No results	6.06432e+06	5.01493e+07	3.86846e+06	5.35099e+06	5.43699e+06	4.40404e+06	4.33251e+06	5.65881e+06	3.57452e+09	7.99103e+06	8.11683e+06	6.88541e+06
Com_99_pos	3-Hydroxy-3-Methylpentane-1,5-Dioic Acid	C6 H10 O5	162.053	1.433	163.06	No results	No results	Full match	1.69761e+09	2.03039e+09	1.71387e+09	2.80291e+09	3.00154e+09	2.61876e+09	1.29359e+09	1.25965e+09	1.66877e+09	2.50734e+09	2.08994e+09	1.74372e+09
Com_100_pos	Betaine	C5 H11 N O2	117.079	1.434	118.086	Full match	Partial match	Full match	2.23203e+09	1.72873e+09	2.73951e+09	1.20843e+09	1.43192e+09	1.2568e+09	2.12712e+09	2.09459e+09	1.82416e+09	1.39456e+09	2.18501e+09	1.96963e+09
Com_144_pos	SQH	C14 H22 N6 O6	370.161	5.701	371.168	Full match	No results	No results	1.56822e+09	1.57924e+09	1.51511e+09	8.94788e+08	8.42299e+08	8.71717e+08	5.78987e+08	6.35525e+08	5.53774e+08	1.04454e+09	1.06391e+09	1.02588e+09
Com_152_pos	7-Hydroxycoumarine	C9 H6 O3	162.032	5.324	163.039	Full match	No results	Full match	8.8718e+08	8.82519e+08	8.29923e+08	1.39211e+09	1.31351e+09	1.38822e+09	1.57315e+09	1.70709e+09	1.50784e+09	1.10812e+09	1.13368e+09	1.5682e+09
Com_154_pos	5-Methyluridine	C10 H14 N2 O6	258.085	1.378	259.093	No results	No results	Full match	1.10918e+09	1.1027e+09	1.14165e+09	1.49454e+09	1.46057e+09	1.63027e+09	1.1215e+09	1.38582e+09	1.371e+09	1.32276e+09	1.20626e+09	1.26351e+09
Com_157_pos	Argininosuccinic acid	C10 H18 N4 O6	273.096	1.384	274.103	Invalid mass	Invalid mass	No results	1.01219e+09	1.06168e+09	1.15059e+09	1.15215e+09	1.03844e+09	1.07593e+09	1.73099e+09	1.70311e+09	1.80548e+09	1.36155e+09	1.30427e+09	1.21601e+09
Com_159_pos	gamma-Glutamylglutamine	C10 H17 N3 O6	275.112	1.378	276.119	No results	Full match	No results	1.08493e+09	1.07752e+09	1.11652e+09	1.45838e+09	1.43064e+09	1.59369e+09	1.0942e+09	1.35828e+09	1.33171e+09	1.29486e+09	1.17913e+09	1.23676e+09
Com_176_pos	Cantharidin	C10 H12 O4	228.1	5.825	479.189	No results	Invalid mass	No results	1.29843e+09	1.09159e+09	1.25069e+09	1.0024e+09	7.63745e+08	9.8876e+08	1.18214e+09	1.2717e+09	1.18863e+09	1.13794e+09	1.06091e+09	9.29338e+08
Com_184_pos	3-hydroxy-3-methylpentanedioic acid	C6 H10 O5	179.079	1.349	180.087	Invalid mass	No results	No match	3.2237e+08	7.7312e+08	4.00132e+08	1.45515e+09	9.94542e+08	9.27941e+08	2.37433e+08	2.24889e+08	2.69924e+08	8.57903e+08	7.52354e+08	8.73297e+08
Com_219_pos	6-Pentyl-2H-pyran-2-one	C10 H14 O2	166.099	5.576	167.107	Full match	No results	Full match	9.45148e+08	8.93904e+08	9.19596e+08	4.64211e+08	4.33852e+08	4.44883e+08	3.67478e+08	4.94263e+08	4.77195e+08	8.27181e+08	6.67003e+08	6.38399e+08
Com_221_pos	Phosphocholine	C5 H14 N O4 P	183.066	1.349	184.073	No results	Full match	No results	6.91632e+08	5.34634e+08	4.52038e+08	4.92969e+08	3.90978e+08	4.6611e+08	1.11374e+09	1.26225e+09	1.06124e+09	8.10342e+08	7.41471e+08	6.81672e+08
Com_225_pos	Glucose 1-phosphate	C6 H13 O9 P	130.015	1.44	131.023	Invalid mass	Invalid mass	No results	8.13685e+08	9.11545e+08	9.30734e+08	8.10254e+08	6.54373e+08	5.79723e+08	7.06242e+08	6.93791e+08	6.30348e+08	8.66098e+08	6.72332e+08	7.03668e+08
Com_242_pos	DL-Norvaline	C5 H11 N O2	117.079	1.552	118.086	No results	No results	Full match	8.02461e+08	8.51767e+08	7.48084e+08	5.26512e+08	4.62467e+08	5.23356e+08	8.23532e+08	7.31884e+08	6.78712e+08	4.79966e+08	6.71643e+08	6.43158e+08
Com_252_pos	(2R)-2-[(2R,5S)-5-[(2S)-2-hydroxybutyl]oxolan-2-yl]propanoic acid	C11 H20 O4	198.126	6.46	199.133	Invalid mass	Invalid mass	No results	4.48082e+08	4.62035e+08	5.29901e+08	8.5903e+08	8.82122e+08	8.89123e+08	6.62123e+08	7.04225e+08	6.83649e+08	5.59112e+08	5.92663e+08	5.54197e+08
Com_256_pos	D-Erythrose 4-phosphate	C4 H9 O7 P	200.009	1.216	201.016	No results	No results	Full match	5.66375e+08	6.3091e+08	7.92806e+08	7.67669e+08	6.8367e+08	6.64865e+08	8.59667e+08	9.73366e+08	3.12933e+08	5.58135e+08	6.01996e+08	6.32394e+08
Com_264_pos	5-(6-hydroxy-6-methyloctyl)-2,5-dihydrofuran-2-one	C13 H22 O3	243.183	6.437	244.191	Invalid mass	No results	No results	7.53074e+08	6.21072e+08	3.78602e+08	4.7015e+08	3.7014e+08	4.31736e+08	3.30159e+08	2.79086e+08	2.92633e+08	4.37424e+08	4.68044e+08	4.40659e+08
Com_268_pos	2-(2-thienyl)-4H-chromen-4-one	C13 H8 O2 S	228.025	4.782	229.032	Full match	No results	No results	3.44069e+08	4.44084e+08	6.40442e+08	8.38392e+08	6.70585e+08	5.84746e+08	2.04894e+08	2.17229e+08	1.90172e+08	4.30218e+08	5.42445e+08	4.06663e+08
Com_274_pos	NNK	C14 H26 N6 O6	356.181	5.827	357.188	Invalid mass	No results	No results	6.82703e+08	6.15007e+08	5.78767e+08	6.13275e+08	5.60556e+08	5.89664e+08	4.50059e+08	4.9835e+08	4.42396e+08	6.6564e+08	5.0346e+08	5.20798e+08
Com_289_pos	2-Methylpentanedioic acid	C6 H10 O4	146.058	1.402	147.066	No results	No results	Full match	2.44575e+08	4.18305e+08	3.36717e+08	2.75266e+08	7.01436e+08	3.84285e+08	4.43601e+08	4.75907e+08	4.66605e+08	4.26687e+08	3.69032e+08	4.44009e+08
Com_290_pos	N-Acetylglucosamine	C8 H15 N O6	221.09	1.368	222.097	No results	No results	Full match	3.1201e+08	3.76779e+08	3.75625e+08	4.78595e+08	4.562e+08	4.95956e+08	7.44661e+08	8.34437e+08	8.08881e+08	4.97084e+08	4.93248e+08	3.07291e+08
Com_291_pos	1-(3-ethyl-2,4-dihydroxy-6-methoxyphenyl)butan-1-one	C13 H18 O4	220.106	1.369	221.113	Invalid mass	No results	No results	3.13829e+08	3.7195e+08	3.72445e+08	4.84669e+08	4.56529e+08	4.98379e+08	7.37951e+08	8.30547e+08	8.0769e+08	4.98778e+08	4.93642e+08	3.08664e+08
Com_292_pos	Targinine	C7 H16 N4 O2	188.127	1.297	189.135	No results	Full match	Full match	6.22188e+08	6.22907e+08	5.85727e+08	6.82397e+08	6.46767e+08	6.99027e+08	7.20631e+08	8.06274e+08	7.62811e+08	6.50737e+08	6.87603e+08	6.4065e+08
Com_304_pos	(2E,4E)-N-(2-methylpropyl)dodeca-2,4-dienamide	C16 H29 N O	251.225	8.704	252.232	Full match	No results	No results	2.60127e+08	3.2825e+08	3.59871e+08	6.2192e+08	5.13366e+08	6.40818e+08	4.96101e+08	4.59589e+08	4.82e+08	5.40839e+08	6.42991e+08	5.94536e+08
Com_317_pos	2,2-dimethyl-6,7-di[(4-nitrobenzyl)oxy]chroman-4-one	C25 H22 N2 O8	516.088	5.529	517.096	Invalid mass	No results	No results	5.40155e+08	5.53207e+08	5.11541e+08	4.97739e+08	4.29506e+08	4.84658e+08	5.2288e+08	5.83023e+08	5.53898e+08	4.93874e+08	5.2452e+08	4.91282e+08
Com_336_pos	3-methyl-5-oxo-5-(4-toluidino)pentanoic acid	C13 H17 N O3	257.103	1.341	258.11	Invalid mass	No match	No results	5.004e+08	5.07363e+08	5.07457e+08	4.31881e+08	4.47928e+08	4.85124e+08	5.67075e+08	6.5754e+08	5.7056e+08	5.35034e+08	5.31509e+08	5.25712e+08
Com_337_pos	8-Hydroxyquinoline	C9 H7 N O	163.063	5.303	164.071	No results	Invalid mass	No match	1.87967e+08	2.06078e+08	2.3302e+08	1.24485e+08	1.19179e+08	1.31903e+08	5.91863e+08	4.28142e+07	6.47483e+08	2.31636e+08	2.92019e+08	2.69759e+08
Com_338_pos	Artesunate	C19 H28 O8	384.178	6.542	385.186	No results	No results	Full match	4.99876e+08	1.36568e+08	1.34174e+08	1.76662e+08	1.67009e+08	1.68838e+08	1.85645e+08	1.72823e+08	1.62453e+08	1.42153e+08	1.50011e+08	1.68329e+08
Com_349_pos	L-Methionine Methyl Ester	C6 H13 N O2 S	163.067	1.214	164.074	No results	No results	Full match	4.46543e+08	4.5013e+08	4.74941e+08	4.55821e+08	4.23651e+08	4.31871e+08	4.41272e+08	4.75644e+08	4.47962e+08	4.33812e+08	4.63874e+08	3.82939e+08
Com_351_pos	Heroin-d3	C21 H20 [2]H3 N O5	372.176	5.467	373.183	Full match	No results	No results	4.26709e+08	4.83471e+08	4.57628e+08	4.04503e+08	3.99493e+08	3.89924e+08	4.50394e+08	4.64237e+08	4.40328e+08	3.93124e+08	3.90333e+08	3.43516e+08
Com_361_pos	Avicularin	C20 H18 O11	434.085	5.603	435.092	Full match	Not the top hit	Full match	3.90833e+08	3.71595e+08	3.77832e+08	3.8404e+08	4.42077e+08	4.70755e+08	5.32377e+08	5.29967e+08	5.05745e+08	5.1188e+08	4.63007e+08	4.81653e+08
Com_362_pos	Tricin O-malonylhexoside	C26 H26 O15	578.126	5.311	579.134	No results	No results	Full match	3.90916e+08	3.95437e+08	3.07189e+08	3.92125e+08	3.68135e+08	3.63857e+08	4.71318e+08	4.92971e+08	4.66189e+08	5.09644e+08	3.83072e+08	4.49237e+08
Com_367_pos	Picolinic acid	C6 H5 N O2	123.032	1.375	124.039	No results	No results	Full match	2.94636e+08	4.17366e+08	4.52648e+08	3.87805e+08	2.55809e+08	4.44468e+08	3.80776e+08	4.83894e+08	4.34334e+08	4.02429e+08	3.37258e+08	2.98117e+08
Com_369_pos	Homosildenafil	C23 H32 N6 O4 S	488.224	5.677	489.231	Invalid mass	No results	No results	4.48121e+08	4.14956e+08	4.13506e+08	2.80375e+08	3.56429e+08	3.09168e+08	4.85907e+08	5.40811e+08	5.13192e+08	3.29775e+08	4.72463e+08	4.37457e+08
Com_372_pos	D-(+)-Camphor	C10 H16 O	152.12	6.073	153.127	Full match	Partial match	Full match	2.91055e+08	3.22744e+08	4.45457e+08	2.83815e+08	2.72423e+08	3.2767e+08	1.82577e+08	1.92508e+08	1.94504e+08	3.24025e+08	2.82813e+08	4.11475e+08
Com_373_pos	(11E,15Z)-9,10,13-trihydroxyoctadeca-11,15-dienoic acid	C18 H32 O5	350.207	6.352	351.214	Invalid mass	No results	No results	3.66833e+08	3.9788e+08	3.7844e+08	2.68013e+08	2.60637e+08	2.69685e+08	5.3386e+08	6.00355e+08	5.29704e+08	3.78169e+08	3.99811e+08	3.43242e+08
Com_384_pos	Tinnevellin glucoside	C20 H24 O9	408.14	5.784	409.147	No results	Invalid mass	No results	2.94281e+08	2.0503e+08	3.06249e+08	4.95765e+08	4.34305e+08	4.68581e+08	2.0836e+08	5.17677e+08	5.04665e+08	4.01992e+08	3.69286e+08	3.47931e+08
Com_391_pos	N-(1,3-benzodioxol-5-yl)-2-methyl-5-(piperidinosulfonyl)-3-furamide	C18 H20 N2 O6 S	392.108	5.735	393.116	Invalid mass	No results	No results	2.719e+08	2.89934e+08	2.73358e+08	4.1428e+08	3.9004e+08	4.0967e+08	5.26439e+08	5.55148e+08	5.25451e+08	3.92894e+08	3.79343e+08	3.41246e+08
Com_393_pos	Apocynin	C9 H10 O3	166.063	5.649	167.07	Full match	Partial match	Full match	2.86133e+08	2.26235e+08	4.12878e+08	2.921e+08	2.77243e+08	2.40969e+08	3.94848e+08	4.12711e+08	4.00481e+08	3.17796e+08	2.78861e+08	1.73592e+08
Com_404_pos	Ribulose-5-phosphate	C5 H11 O8 P	230.019	1.496	231.027	No results	No results	Full match	1.61075e+08	3.05041e+08	1.77471e+08	2.66947e+08	2.6982e+08	2.4601e+08	5.04867e+08	4.75073e+08	1.90398e+08	2.2486e+08	1.91492e+08	1.47331e+08
Com_406_pos	1-(2,4-dihydroxyphenyl)-2-(3,5-dimethoxyphenyl)propan-1-one	C17 H18 O5	302.113	5.756	303.12	Invalid mass	No results	No results	2.5851e+08	2.54109e+08	2.67371e+08	4.50943e+08	4.32811e+08	4.16751e+08	4.15609e+08	4.28113e+08	4.43629e+08	3.54906e+08	3.56118e+08	3.39435e+08
Com_419_pos	6-Methylquinoline	C10 H9 N	143.073	5.163	144.081	Full match	Partial match	No results	1.56718e+08	1.62783e+08	1.61043e+08	8.6834e+07	8.01682e+07	8.50781e+07	4.81659e+08	4.89469e+08	4.54487e+08	1.9462e+08	1.88013e+08	1.92096e+08
Com_436_pos	N1-[1-(2,4-dichlorobenzoyl)-4-piperidyl]cyclohexane-1-carboxamide	C19 H24 Cl2 N2 O2	382.124	5.6	383.131	Invalid mass	No results	No results	1.91147e+08	2.00877e+08	2.0996e+08	3.69986e+08	3.8148e+08	3.71227e+08	4.22929e+08	4.4455e+08	4.25098e+08	3.17382e+08	3.01674e+08	2.84477e+08
Com_437_pos	Thymol	C10 H14 O	150.105	5.819	151.112	No results	Full match	Full match	1.19846e+08	1.04838e+08	3.48504e+08	2.62152e+08	2.54691e+08	2.90045e+08	2.18544e+08	1.51839e+08	2.30324e+08	2.18747e+08	3.34811e+08	2.13264e+08
Com_446_pos	β-Asarone	C12 H16 O3	208.11	6.641	209.117	Full match	No results	Full match	6.09244e+07	6.72189e+07	5.96764e+07	2.07536e+07	2.16436e+07	2.18292e+07	4.29565e+08	4.50043e+08	4.06048e+08	1.31391e+08	1.37542e+08	1.2609e+08
Com_463_pos	D-Panthotenate	C9 H17 N O5	219.111	5.018	220.118	No results	No results	Full match	2.00319e+08	1.74949e+08	1.80443e+08	2.67488e+08	2.34639e+08	2.24113e+08	3.94886e+08	4.1936e+08	4.14354e+08	1.9221e+08	2.04041e+08	1.95006e+08
Com_465_pos	3-hydroxy-N-(1-hydroxy-4-methylpentan-2-yl)-5-oxo-6-phenylhexanamide	C18 H27 N O4	359.143	1.451	360.15	Invalid mass	Invalid mass	No results	1.67535e+08	7.33207e+07	1.34939e+08	3.47095e+08	5.50026e+07	3.65781e+08	6.51738e+07	3.76381e+07	3.59343e+07	8.63727e+07	6.80601e+07	6.38267e+07
Com_517_pos	Maslinic acid	C30 H48 O4	494.337	8.405	495.344	Invalid mass	Invalid mass	No results	2.42941e+08	2.82551e+08	2.71254e+08	9.18114e+07	1.14066e+08	1.40326e+08	1.41339e+07	7.56374e+07	7.18336e+07	2.50176e+08	2.31151e+08	2.0762e+08
Com_525_pos	4-decyl-3-hydroxy-5-oxooxolane-2,3-dicarboxylic acid	C16 H26 O7	352.15	6.338	353.157	Invalid mass	No results	No results	2.64989e+08	2.77894e+08	2.6358e+08	1.13118e+08	1.11752e+08	1.10857e+08	1.67341e+08	1.77738e+08	1.75919e+08	2.12059e+08	1.94289e+08	1.76164e+08
Com_529_pos	4,6,8-trihydroxy-7-methoxy-3-methyl-3,4-dihydro-1H-2-benzopyran-1-one	C11 H12 O6	240.063	1.368	241.07	Full match	Partial match	No results	2.04132e+08	1.7896e+08	2.6483e+08	2.54074e+08	2.2255e+08	2.56173e+08	3.16596e+08	3.56729e+08	3.46195e+08	2.42624e+08	2.72639e+08	2.42131e+08
Com_531_pos	2-Amino-1,3,4-octadecanetriol	C18 H39 N O3	317.293	6.392	318.3	Full match	No results	Full match	1.74535e+08	1.81927e+08	2.67425e+08	2.79496e+08	2.13638e+08	2.95523e+08	2.07127e+08	2.67179e+08	2.65116e+08	2.13801e+08	2.90235e+08	2.17161e+08
Com_532_pos	6-Hydroxynicotinic acid	C6 H5 N O3	139.027	4.592	140.034	Full match	Partial match	Full match	2.64431e+08	2.45374e+08	2.43726e+08	2.19865e+08	1.94025e+08	2.46159e+08	2.29465e+08	2.52488e+08	2.11064e+08	2.16316e+08	2.24269e+08	2.14194e+08
Com_549_pos	N-Isovaleroylglycine	C7 H13 N O3	159.09	1.371	160.097	No results	No results	Full match	1.78987e+08	1.84387e+08	1.78294e+08	2.76498e+08	2.59387e+08	2.86016e+08	3.00828e+08	2.9524e+08	2.83971e+08	2.5585e+08	2.30408e+08	2.21954e+08
Com_554_pos	Isomucronulatol-7-O-glucoside	C23 H28 O10	464.166	5.438	465.173	No results	No results	Full match	1.85441e+08	1.87406e+08	1.87268e+08	2.65702e+08	2.33602e+08	2.54465e+08	3.0786e+08	3.20957e+08	3.13025e+08	2.3747e+08	2.38693e+08	2.15527e+08
Com_568_pos	4-Hydroxyisoleucine	C6 H13 N O3	147.09	1.398	148.097	No results	Full match	Full match	1.20071e+08	1.075e+08	1.91929e+08	9.15034e+07	9.69247e+07	8.85002e+07	2.82471e+08	2.99205e+08	3.01368e+08	1.29309e+08	2.05549e+08	1.17817e+08
Com_574_pos	(3beta,9xi)-3-(beta-D-Glucopyranosyloxy)-14-hydroxycard-20(22)-enolide	C29 H44 O9	536.296	8.555	537.304	Full match	No results	No results	1.60484e+08	2.16945e+08	2.31895e+08	1.09969e+08	1.15179e+08	1.23163e+08	1.91292e+08	1.85281e+08	1.85896e+08	2.2288e+08	2.05446e+08	1.73741e+08
Com_609_pos	Juglalin	C20 H18 O10	418.09	5.463	419.097	Full match	Partial match	Full match	1.28331e+08	1.37728e+08	2.11954e+08	1.52663e+08	1.80652e+08	1.8019e+08	1.62137e+08	1.58531e+08	1.5113e+08	1.58365e+08	1.75261e+08	1.68564e+08
Com_617_pos	4-Ethylbenzaldehyde	C9 H10 O	134.073	5.823	135.08	No results	Full match	No results	2.06358e+08	1.84638e+08	2.07743e+08	1.93412e+08	1.86943e+08	1.52489e+08	2.54068e+08	2.80758e+08	2.41847e+08	1.99437e+08	2.03102e+08	2.0419e+08
Com_628_pos	Epigallocatechin	C15 H14 O7	306.076	1.397	307.083	No results	Invalid mass	No results	1.0106e+08	9.83664e+07	8.83945e+07	2.3312e+08	1.65335e+08	2.06859e+08	1.35564e+08	1.62591e+08	1.5842e+08	1.38306e+08	1.38116e+08	1.1942e+08
Com_642_pos	Cytosine	C4 H5 N3 O	111.043	1.383	112.051	No results	Full match	Full match	1.05971e+08	1.22107e+08	1.33843e+08	2.12029e+08	1.9032e+08	2.26053e+08	2.14444e+08	2.32279e+08	2.03529e+08	1.61034e+08	1.85286e+08	1.69052e+08
Com_660_pos	Fragransin A2	C20 H24 O5	344.162	5.508	345.169	No results	No results	Full match	1.24697e+08	1.21413e+08	1.89436e+08	1.62663e+08	1.50313e+08	1.66564e+08	1.55158e+08	1.8345e+08	1.79217e+08	1.36702e+08	1.43822e+08	1.17091e+08
Com_665_pos	1-(9-ethyl-9H-carbazol-3-yl)-2,5-dihydro-1H-pyrrole-2,5-dione	C18 H14 N2 O2	392.036	1.424	393.043	Invalid mass	No results	No results	1.03227e+08	1.91136e+08	1.66282e+08	6.97155e+07	9.71648e+07	1.07151e+08	6.16442e+07	1.34016e+08	7.13714e+07	1.1421e+08	1.2842e+08	6.8114e+07
Com_677_pos	Leu-Pro	C11 H20 N2 O3	228.147	1.392	229.155	No results	No results	Full match	7.81688e+07	9.08534e+07	1.29862e+08	1.8842e+08	1.82074e+08	1.66262e+08	2.32006e+08	2.22797e+08	2.21791e+08	1.13271e+08	1.13212e+08	1.04119e+08
Com_685_pos	trans-Anethole	C10 H12 O	148.089	5.576	149.096	No results	Full match	No results	1.40194e+08	1.38674e+08	1.40913e+08	1.18245e+08	1.03655e+08	1.25916e+08	1.24498e+08	1.35283e+08	1.28275e+08	2.02874e+08	1.24526e+08	1.1789e+08
Com_687_pos	4-hydroxy-3-(3-methylbut-2-en-1-yl)benzoic acid	C12 H14 O3	206.094	5.837	207.102	Full match	Invalid mass	Full match	1.1673e+08	1.16294e+08	1.12722e+08	1.10407e+08	1.03827e+08	1.06351e+08	2.00242e+08	2.43976e+08	2.08836e+08	1.29165e+08	1.35361e+08	1.33492e+08
Com_693_pos	gamma,gamma-Dimethylallyl pyrophosphate	C5 H12 O7 P2	246.006	1.071	247.013	No results	No results	Full match	1.58622e+08	5.25173e+06	2.77182e+07	1.06932e+08	1.76365e+08	2.05533e+08	6.15539e+07	1.53619e+08	2.93801e+07	6.70289e+07	1.00054e+08	6.09161e+07
Com_702_pos	Jasmone	C11 H16 O	164.12	5.458	165.127	Full match	No results	No results	9.28589e+07	7.40795e+07	5.99878e+07	1.6839e+08	1.57407e+08	1.95617e+08	1.75999e+08	2.38142e+08	2.25899e+08	1.03694e+08	1.28228e+08	1.1908e+08
Com_734_pos	Linalool	C10 H18 O	154.136	5.835	155.143	No results	Full match	Full match	1.33225e+08	1.38419e+08	1.65612e+08	1.47184e+08	1.55038e+08	1.83009e+08	1.61348e+08	1.81279e+08	1.73215e+08	1.69061e+08	1.40873e+08	1.34372e+08
Com_741_pos	L-Ornithine	C5 H12 N2 O2	132.09	1.142	133.097	No results	No results	Full match	1.52916e+08	1.57157e+08	1.59084e+08	1.72958e+08	1.64445e+08	1.65842e+08	2.07501e+08	2.20104e+08	2.00556e+08	1.72182e+08	1.70921e+08	1.6332e+08
Com_742_pos	6-(3-hydroxybutan-2-yl)-5-(hydroxymethyl)-4-methoxy-2H-pyran-2-one	C11 H16 O5	210.089	5.592	211.097	Invalid mass	No match	No match	9.61432e+07	7.81831e+07	9.18604e+07	1.14269e+08	7.75957e+07	1.06856e+08	1.6739e+08	1.98713e+08	2.09221e+08	1.13713e+08	1.15358e+08	1.17873e+08
Com_746_pos	Bicine	C6 H13 N O4	163.085	1.376	164.092	No results	Full match	Full match	8.1386e+07	8.02755e+07	8.1471e+07	5.70105e+07	5.78891e+07	9.2582e+07	2.04652e+08	1.12602e+08	1.05136e+08	9.19881e+07	8.6846e+07	8.30039e+07
Com_749_pos	3-(4-hydroxy-3-methoxyphenyl)propanoic acid	C10 H12 O4	178.063	5.584	179.07	Invalid mass	No match	No match	1.04013e+08	1.15023e+08	7.45803e+07	4.46138e+07	1.75653e+08	1.0485e+08	1.58569e+08	1.49287e+08	1.69155e+08	9.62275e+07	1.40768e+08	1.06885e+08
Com_755_pos	Dl-3-Hydroxynorvaline	C5 H11 N O3	133.074	1.356	134.081	No results	No results	Full match	1.26525e+08	1.57481e+08	1.37279e+08	1.53136e+08	1.46197e+08	1.61701e+08	1.64836e+08	1.91504e+08	1.81841e+08	1.64174e+08	1.76021e+08	1.46395e+08
Com_770_pos	N-(6-methoxypyridin-3-yl)thiophene-2-carboxamide	C11 H10 N2 O2 S	234.05	1.234	235.057	Invalid mass	No results	No results	8.89516e+07	1.13179e+08	8.99228e+07	1.64368e+08	1.53281e+08	1.67233e+08	1.84822e+08	2.07166e+08	1.78098e+08	1.33202e+08	1.42121e+08	1.33825e+08
Com_776_pos	Succinic anhydride	C4 H4 O3	100.016	1.368	101.023	No results	No results	Full match	1.23965e+08	1.25056e+08	1.1029e+08	1.41047e+08	1.33057e+08	1.33793e+08	1.85532e+08	2.05304e+08	1.64098e+08	1.45348e+08	1.11454e+08	1.22447e+08
Com_788_pos	s7p	C7 H15 O10 P	290.04	1.422	291.048	No results	No results	Full match	1.0676e+08	9.57101e+07	1.43349e+08	1.34513e+08	1.45344e+08	1.40395e+08	1.46906e+08	1.57668e+08	1.61239e+08	1.66243e+08	1.6547e+08	1.36038e+08
Com_789_pos	4-Hydroxybenzoic acid	C7 H6 O3	138.032	4.91	139.039	No results	Full match	Full match	1.34355e+08	1.23316e+08	1.35758e+08	1.55982e+08	1.51665e+08	1.51946e+08	1.71643e+08	1.94583e+08	1.69461e+08	1.5659e+08	1.61906e+08	1.59204e+08
Com_805_pos	Cysteinylglycine	C5 H10 N2 O3 S	178.041	1.936	179.048	No results	Full match	Full match	8.57726e+07	1.23677e+08	9.97371e+07	1.52389e+08	1.38546e+08	1.66766e+08	5.63719e+07	6.32365e+07	6.50234e+07	1.09484e+08	1.42381e+08	1.38961e+08
Com_810_pos	1-[4-hydroxy-3-(3-methylbut-2-en-1-yl)phenyl]ethan-1-one	C13 H16 O2	204.115	5.577	205.122	Full match	Partial match	No results	1.27903e+08	1.31366e+08	1.29765e+08	1.59287e+08	1.56646e+08	1.65872e+08	1.15513e+08	1.1631e+08	1.2694e+08	1.30876e+08	1.3533e+08	1.37288e+08
Com_826_pos	Uracil	C4 H4 N2 O2	112.027	1.412	113.035	No results	Full match	Full match	5.51051e+07	4.44829e+07	8.11607e+07	1.63544e+08	1.35404e+08	7.67062e+07	1.50386e+08	1.27129e+08	1.59548e+08	1.12915e+08	1.11098e+08	6.08275e+07
Com_827_pos	Camphor	C10 H16 O	152.12	5.429	153.127	No results	Full match	Full match	1.3602e+08	1.44697e+08	1.11804e+08	9.43681e+07	1.22625e+08	1.10617e+08	5.43721e+07	1.24347e+08	1.13444e+08	1.14462e+08	1.08548e+08	8.19154e+07
Com_862_pos	Ajugol	C15 H24 O9	348.142	5.848	349.151	No results	No results	Full match	1.03448e+08	1.09775e+08	9.82292e+07	1.49719e+08	1.39428e+08	1.52916e+08	1.58941e+08	1.79631e+08	1.70593e+08	1.39184e+08	1.43989e+08	1.23663e+08
Com_864_pos	(±)13-HpODE	C18 H32 O4	294.219	8.006	295.226	Invalid mass	No match	No match	7.11265e+07	9.44728e+07	9.56317e+07	1.53604e+08	1.43308e+08	1.47114e+08	1.00854e+08	1.13251e+08	1.08878e+08	1.09352e+08	1.0304e+08	1.0067e+08
Com_866_pos	(2E,4E)-N-[2-(4-hydroxyphenyl)ethyl]dodeca-2,4-dienamide	C20 H29 N O2	315.218	7.449	316.225	Invalid mass	No results	No results	9.92927e+07	9.87666e+07	9.66916e+07	1.39387e+08	1.33627e+08	1.23808e+08	1.35677e+08	1.0077e+08	1.22147e+08	1.34924e+08	1.47664e+08	1.235e+08
Com_871_pos	methyl 3,4,5-trihydroxycyclohex-1-ene-1-carboxylate	C8 H12 O5	170.058	4.912	171.065	Invalid mass	No match	No results	7.91645e+07	8.13226e+07	9.62311e+07	1.52543e+08	1.44774e+08	1.50653e+08	1.38251e+08	1.31972e+08	1.33517e+08	1.07517e+08	1.1071e+08	1.06446e+08
Com_876_pos	6-Deoxy-D-glucose	C6 H12 O5	164.069	1.393	165.076	No results	No results	Full match	5.69608e+07	8.28295e+07	2.0662e+07	1.60996e+07	7.08061e+07	9.88903e+07	1.22391e+08	1.16271e+08	1.69401e+08	1.0295e+08	9.4677e+07	8.74055e+07
Com_887_pos	Ethyl paraben	C9 H10 O3	166.063	5.485	167.07	No results	Full match	Full match	6.95373e+07	7.6029e+07	5.61155e+07	1.03253e+08	9.00877e+07	9.91494e+07	1.63809e+08	1.66969e+08	1.64352e+08	9.86214e+07	1.12872e+08	1.01201e+08
Com_905_pos	4-(2,3-dihydro-1,4-benzodioxin-6-yl)-1,2-diphenylbut-2-ene-1,4-dione	C24 H18 O4	370.124	5.849	371.132	Invalid mass	Invalid mass	No results	9.75176e+07	1.02242e+08	9.08936e+07	1.43167e+08	1.30804e+08	1.44838e+08	1.49084e+08	1.69104e+08	1.61684e+08	1.31847e+08	1.35976e+08	1.16245e+08
Com_907_pos	Octyl hydrogen phthalate	C16 H22 O4	278.152	5.959	279.159	Full match	Partial match	No results	1.15009e+08	9.56226e+07	8.80959e+07	1.40471e+08	1.38058e+08	1.35715e+08	7.86649e+07	1.15191e+08	8.44473e+07	1.20379e+08	1.23724e+08	9.61867e+07
Com_937_pos	5,8-dihydroxy-10-methyl-5,8,9,10-tetrahydro-2H-oxecin-2-one	C10 H14 O4	180.079	5.594	181.086	Invalid mass	No match	No match	1.16161e+08	9.96617e+07	1.16031e+08	1.24596e+08	1.21923e+08	1.3188e+08	1.36309e+08	1.45689e+08	1.36269e+08	1.17591e+08	1.17773e+08	1.27671e+08
Com_942_pos	L-Arabinitol	C5 H12 O5	152.069	1.389	153.076	No results	No results	Full match	1.11042e+08	1.13376e+08	1.08433e+08	9.03569e+07	7.83943e+07	7.54183e+07	1.33937e+08	1.60222e+08	1.51106e+08	1.09792e+08	1.03208e+08	8.67815e+07
Com_947_pos	6,6-dimethyl-4-piperidino-5,6-dihydro-2H-thiine-2-thione	C12 H19 N S2	241.092	5.003	242.1	Invalid mass	No results	No results	5.61562e+07	3.92779e+07	3.87316e+07	9.76628e+07	7.63825e+07	6.72751e+07	1.44142e+08	1.46689e+08	1.51155e+08	4.99122e+07	5.31812e+07	4.67442e+07
Com_950_pos	2-Methoxybenzaldehyde	C8 H8 O2	136.053	4.869	137.06	Full match	Partial match	Full match	8.57844e+07	1.04848e+08	1.05411e+08	6.87425e+07	6.77015e+07	8.92931e+07	1.12445e+08	1.42365e+08	1.40979e+08	1.02026e+08	1.164e+08	1.25176e+08
Com_953_pos	L-5-Hydroxytryptophan	C11 H12 N2 O3	220.085	4.94	221.092	No results	Full match	Full match	2.09566e+07	2.16289e+07	2.4623e+07	2.24544e+07	2.43562e+07	2.24217e+07	1.37852e+08	1.50774e+08	1.498e+08	5.27532e+07	5.3088e+07	5.38412e+07
Com_989_pos	1-(4-methoxyphenyl)propane-1,2-diol	C10 H14 O3	164.084	5.484	165.091	Invalid mass	No match	No match	8.23554e+07	1.08966e+08	8.87876e+07	6.80828e+07	1.16652e+08	1.182e+08	1.15941e+08	1.50797e+08	1.27039e+08	9.7579e+07	8.70464e+07	1.04541e+08
Com_991_pos	1-adamantyl(piperidino)methanone	C16 H25 N O	247.191	8.31	248.199	Invalid mass	No results	No results	6.45179e+07	9.92481e+07	8.16459e+07	1.0128e+08	1.18231e+08	7.9239e+07	1.22804e+08	9.6189e+07	9.60605e+07	7.75504e+07	1.23622e+08	1.12506e+08
Com_1014_pos	nor-6β-Oxycodol	C17 H21 N O4	303.143	1.337	304.151	No results	Invalid mass	No match	7.03675e+07	6.9787e+07	7.38564e+07	1.21792e+08	1.03527e+08	1.22329e+08	1.19109e+08	1.05104e+08	1.34127e+08	1.05207e+08	8.83641e+07	8.77576e+07
Com_1016_pos	Praeruptorin E	C24 H28 O7	428.184	5.8	429.191	No results	No results	Full match	8.53098e+07	1.08676e+08	1.83651e+07	1.50493e+07	8.53117e+07	6.8821e+06	1.19269e+08	1.0987e+08	1.20155e+08	9.71669e+07	8.61339e+07	9.19107e+07
Com_1019_pos	Dihydrojasmone	C11 H18 O	166.136	5.697	167.143	No results	No results	Full match	7.28325e+07	1.08503e+08	9.36225e+07	9.45808e+07	9.05237e+07	8.93766e+07	1.02555e+08	1.04433e+08	1.00159e+08	9.97368e+07	9.64931e+07	8.94769e+07
Com_1036_pos	Methyl cinnamate	C10 H10 O2	162.068	5.576	163.075	No results	Full match	Full match	9.0683e+07	7.71691e+07	9.83176e+07	1.07135e+08	1.00014e+08	1.0747e+08	1.07347e+08	1.13973e+08	1.0866e+08	1.01425e+08	9.88032e+07	1.11415e+08
Com_1047_pos	1-(3-acetyl-2,4,6-trihydroxyphenyl)ethan-1-one	C10 H10 O5	210.053	1.366	211.06	Full match	No results	No results	1.00245e+08	7.09687e+07	9.55399e+07	8.89231e+07	9.97443e+07	8.57903e+07	1.24201e+08	1.30566e+08	1.14885e+08	9.83667e+07	9.51421e+07	1.09289e+08
Com_1054_pos	1-(4-hydroxyphenyl)propane-1,2-diol	C9 H12 O3	150.068	5.47	151.075	Invalid mass	No match	No match	4.63744e+07	4.53281e+07	1.30943e+07	6.09821e+07	2.83245e+07	6.63064e+07	8.71772e+07	1.36737e+08	1.19969e+08	7.68292e+07	6.60385e+07	6.266e+07
Com_1065_pos	Benzoic Acid	C7 H6 O2	122.037	1.465	123.044	No results	No results	Full match	7.97233e+07	7.24857e+07	7.57131e+07	7.98586e+07	7.08209e+07	7.78174e+07	1.17267e+08	1.29004e+08	1.28462e+08	8.07795e+07	7.76947e+07	8.30078e+07
Com_1069_pos	Cnidioside A	C17 H20 O9	390.093	5.4	391.1	Invalid mass	No results	No results	3.66725e+07	3.55754e+07	1.37943e+07	7.19963e+07	7.1003e+07	5.5603e+07	1.26258e+08	4.79187e+07	1.008e+08	5.21179e+07	5.12456e+07	4.69372e+07
Com_1078_pos	2-[3-(trifluoromethyl)-1H-pyrazol-1-yl]-4H-chromen-4-one	C13 H7 F3 N2 O2	280.042	1.175	281.05	Invalid mass	No results	No results	9.74813e+07	8.92161e+07	6.23564e+07	4.26635e+07	7.38928e+07	7.2728e+07	7.51489e+07	8.81233e+07	7.88687e+07	7.38525e+07	7.52016e+07	3.57889e+07
Com_1086_pos	Quinic acid O-di-glucuronic acid	C19 H28 O18	544.125	1.418	545.132	No results	No results	Full match	8.00279e+07	7.74745e+07	9.71882e+07	5.59614e+07	4.83883e+07	5.7346e+07	5.00896e+07	5.39852e+07	5.12161e+07	6.63537e+07	5.13276e+07	3.76796e+07
Com_1092_pos	N-Acetylglutamic acid	C7 H11 N O5	189.064	2.307	190.071	No results	Full match	Full match	4.7213e+07	4.87975e+07	4.53258e+07	5.58293e+07	5.77908e+07	5.53424e+07	1.04938e+08	1.08688e+08	1.24117e+08	7.61444e+07	6.89008e+07	6.5804e+07
Com_1096_pos	(2-oxo-2,3-dihydro-1H-indol-3-yl)acetic acid	C10 H9 N O3	209.069	5.092	210.076	No results	Invalid mass	No results	4.05809e+07	4.43751e+07	4.29539e+07	9.93512e+07	8.92596e+07	8.57602e+07	1.19879e+08	1.29682e+08	1.12558e+08	6.26272e+07	7.47918e+07	6.0096e+07
Com_1104_pos	Palmitoleic Acid	C16 H30 O2	276.209	7.731	277.216	Invalid mass	No results	No match	7.07566e+07	8.08877e+07	7.99677e+07	1.04047e+08	1.04186e+08	1.01587e+08	6.75444e+07	6.82893e+07	6.50503e+07	7.69178e+07	7.24907e+07	7.20527e+07
Com_1121_pos	Acetophenone	C8 H8 O	120.058	6.544	121.065	No results	Full match	No results	7.18445e+07	7.48987e+07	8.11735e+07	1.04918e+08	1.02145e+08	1.02569e+08	1.11416e+08	1.03538e+08	1.01646e+08	8.68307e+07	8.95597e+07	9.53119e+07
Com_1134_pos	N6,N6,N6-Trimethyl-L-lysine	C9 H20 N2 O2	188.153	1.22	189.16	No results	Full match	Full match	7.54418e+07	7.79238e+07	8.33916e+07	6.12735e+07	6.39892e+07	6.87782e+07	1.11876e+08	1.24555e+08	1.10112e+08	7.67822e+07	8.44705e+07	7.26783e+07
Com_1166_pos	Nicotinate ribonucleoside	C11 H13 N O6	255.074	1.385	256.081	No results	No results	Full match	5.73679e+07	5.8085e+07	7.00822e+07	6.8587e+07	5.9353e+07	7.20702e+07	1.11385e+08	1.08312e+08	1.08858e+08	7.81819e+07	7.09802e+07	8.35319e+07
Com_1167_pos	Phe-Phe	C18 H20 N2 O3	312.147	6.68	313.155	No results	No results	Full match	1.0436e+07	1.07496e+07	9.6824e+06	2.2617e+07	2.26458e+07	2.12004e+07	1.10334e+08	1.10689e+08	1.12693e+08	4.52239e+07	4.43046e+07	4.12651e+07
Com_1194_pos	N3,N4-Dimethyl-L-arginine	C8 H18 N4 O2	202.143	1.355	203.15	No results	Full match	Full match	7.93363e+07	8.1556e+07	8.48788e+07	6.76979e+07	5.84141e+07	6.85449e+07	9.98613e+07	1.1006e+08	1.09454e+08	8.43733e+07	8.77252e+07	8.34392e+07
Com_1195_pos	5-methoxy-8,8-dimethyl-2-phenyl-4H,8H-pyrano[2,3-h]chromen-4-one	C21 H18 O4	356.108	5.585	357.116	Invalid mass	No results	No results	4.03156e+07	3.83295e+07	4.59027e+07	2.43436e+07	6.46546e+07	4.12343e+07	1.07875e+08	1.10974e+08	1.02016e+08	3.60934e+07	6.33688e+07	5.68563e+07
Com_1251_pos	3-Acetyl-2,5-dimethylfuran	C8 H10 O2	138.068	4.869	139.076	No results	Full match	Full match	4.21992e+07	5.39367e+07	4.27478e+07	7.46343e+07	7.2549e+07	4.11875e+07	6.88092e+07	3.40695e+07	1.03417e+08	5.52651e+07	8.00375e+07	7.25383e+07
Com_1263_pos	Cinnamaldehyde	C9 H8 O	132.058	5.561	133.065	No results	Full match	Full match	4.92669e+07	4.62861e+07	7.90247e+07	8.91691e+07	6.44523e+07	6.41433e+07	8.09268e+07	8.86332e+07	3.77983e+07	5.66629e+07	6.74363e+07	5.59365e+07
Com_1280_pos	(5-L-Glutamyl)-L-amino acid	C8 H14 N2 O5	218.09	1.392	219.097	No results	No results	Full match	5.33147e+07	7.94038e+07	4.44029e+07	5.81165e+07	4.2428e+07	5.3788e+07	3.96937e+07	4.93442e+07	6.34723e+07	4.47259e+07	5.20038e+07	3.90489e+07
Com_1281_pos	iP9G	C16 H23 N5 O5	365.17	5.625	366.177	No results	No results	Full match	7.23635e+07	7.43414e+07	7.77896e+07	5.70932e+07	5.55525e+07	6.14584e+07	3.50883e+07	3.62284e+07	3.28116e+07	5.80492e+07	6.04257e+07	5.72044e+07
Com_1282_pos	6,8-dihydroxy-3-(10-hydroxyundecyl)-3,4-dihydro-1H-2-benzopyran-1-one	C20 H30 O5	332.196	6.74	333.204	Invalid mass	No results	No results	5.25843e+07	5.46316e+07	5.77695e+07	5.51812e+07	3.99132e+07	6.45353e+07	9.86176e+07	9.23901e+07	9.78488e+07	6.65899e+07	7.62668e+07	5.63472e+07
Com_1322_pos	Υ-L-Glutamyl-L-glutamic acid	C10 H16 N2 O7	276.096	1.707	277.103	No results	Full match	Full match	7.32469e+07	5.29731e+07	5.51966e+07	5.49811e+07	8.29169e+06	5.09575e+07	3.92965e+07	4.65567e+07	4.70209e+07	4.85244e+07	5.25284e+07	4.88939e+07
Com_1326_pos	Dihydroartemisinic acid	C15 H24 O2	236.178	5.819	237.185	No results	Full match	Full match	7.31255e+07	7.02329e+07	2.55233e+07	4.68564e+07	4.49932e+07	4.61763e+07	6.38892e+07	7.48777e+07	6.98186e+07	6.15788e+07	6.74496e+07	7.39316e+07
Com_1362_pos	Thioctic acid	C8 H14 O2 S2	206.043	2.116	207.05	No results	No results	Full match	5.96371e+07	7.20292e+07	5.55339e+07	7.82829e+07	7.22148e+07	7.42827e+07	4.59194e+07	4.23009e+07	4.26334e+07	6.47136e+07	6.52219e+07	5.58454e+07
Com_1368_pos	4-oxododecanedioic acid	C12 H20 O5	226.12	5.366	227.128	Invalid mass	No results	No results	3.47343e+07	2.83197e+07	3.39391e+07	8.03205e+07	6.69644e+07	7.53988e+07	8.73298e+07	6.62762e+07	8.31863e+07	4.82147e+07	5.46258e+07	5.30689e+07
Com_1392_pos	2,4-Dimethylbenzaldehyde	C9 H10 O	134.073	6.903	135.08	No results	Full match	No results	6.01212e+07	5.27019e+07	5.58799e+07	7.8442e+07	6.48124e+07	7.5082e+07	6.68956e+07	7.22294e+07	7.21945e+07	6.64388e+07	6.41775e+07	6.60015e+07
Com_1394_pos	(-)-Norepinephrine N-hexoside	C14 H21 N O8	331.127	1.386	332.134	No results	No results	Full match	4.64692e+07	5.29709e+07	4.72397e+07	5.83847e+07	5.30815e+07	6.00272e+07	7.80858e+07	8.69254e+07	8.72818e+07	6.87567e+07	6.21745e+07	5.63018e+07
Com_1446_pos	4-methoxy-6-(prop-2-en-1-yl)-2H-1,3-benzodioxole	C11 H12 O3	192.079	5.236	193.086	Full match	Partial match	Full match	2.77308e+07	3.1291e+07	2.62729e+07	6.34347e+07	5.67281e+07	7.42821e+07	6.45009e+07	7.91802e+07	5.64501e+07	4.26244e+07	4.29904e+07	3.83785e+07
Com_1454_pos	2-(carboxymethoxy)-4-methoxybenzoic acid	C10 H10 O6	208.037	5.205	209.045	Invalid mass	No match	No match	6.97303e+06	3.04185e+07	2.82071e+07	3.89342e+07	3.88325e+07	7.32818e+07	3.26592e+07	3.14701e+07	2.30814e+07	2.7168e+07	2.79699e+07	3.12926e+07
Com_1482_pos	4-Guanidinobutanoic acid	C5 H11 N3 O2	145.085	1.385	146.092	No results	No results	Full match	4.1282e+07	3.24822e+07	3.22105e+07	6.15606e+07	6.49175e+07	6.29369e+07	7.95426e+07	6.84778e+07	6.89164e+07	5.71829e+07	5.10148e+07	5.63117e+07
Com_1507_pos	1,6-dihydroxy-3-methoxy-8-methyl-9H-xanthen-9-one	C15 H12 O5	272.068	5.935	273.076	Full match	Partial match	Full match	4.33443e+07	5.69688e+07	4.79734e+07	6.3344e+07	3.90832e+07	4.20679e+07	4.58294e+07	4.37233e+07	4.4881e+07	5.50313e+07	6.78448e+07	4.97425e+07
Com_1509_pos	4-Phenyl-3-buten-2-one	C10 H10 O	146.073	5.527	147.08	No results	Full match	No results	3.72016e+07	6.1958e+07	4.23385e+07	4.16884e+07	5.16344e+07	5.07633e+07	5.88805e+07	4.8152e+07	5.46248e+07	4.95012e+07	4.11848e+07	6.54039e+07
Com_1515_pos	Salvianolic acid F	C17 H14 O6	314.079	5.121	315.086	No results	No results	Full match	3.54127e+07	3.49259e+07	3.71935e+07	5.11994e+07	4.61584e+07	3.6357e+07	6.72472e+07	8.19077e+07	6.5762e+07	3.65379e+07	3.23767e+07	2.6889e+07
Com_1523_pos	Senkyunolide A	C12 H16 O2	192.113	6.426	193.12	No results	Invalid mass	No results	4.23843e+07	4.70799e+07	4.47174e+07	6.95242e+07	5.10573e+07	6.72982e+07	4.55938e+07	5.03925e+07	4.63349e+07	5.17216e+07	5.3541e+07	4.89027e+07
Com_1531_pos	2-(3,4-dihydroxyphenyl)acetamide	C8 H9 N O3	167.058	1.379	168.066	Full match	Partial match	No results	5.05178e+07	5.95876e+07	4.05075e+07	6.39681e+07	5.6228e+07	6.27153e+07	7.38535e+07	7.91829e+07	7.0258e+07	6.6525e+07	6.05116e+07	5.10186e+07
Com_1535_pos	methyl 2-(6-hydroxy-3-oxo-3H-xanthen-9-yl)benzoate	C21 H14 O5	346.088	1.467	347.095	Invalid mass	No results	No results	2.23737e+07	2.08847e+07	2.5018e+07	6.79538e+07	3.0483e+07	2.92075e+07	1.73642e+07	6.85051e+07	2.67874e+07	2.89811e+07	2.40373e+07	2.60118e+07
Com_1541_pos	4-{3-[(3,4-dihydroxyphenyl)methyl]-2-methylbutyl}benzene-1,2-diol	C18 H22 O4	324.132	5.379	325.139	Invalid mass	No results	No results	3.31938e+07	3.81217e+07	3.41194e+07	4.89622e+07	4.35909e+07	4.85496e+07	7.41617e+07	7.6554e+07	6.9457e+07	4.41892e+07	4.57688e+07	4.57806e+07
Com_1557_pos	NAD+	C21 H27 N7 O14 P2	663.108	1.848	332.561	No results	No results	Full match	4.88013e+07	5.91198e+07	5.47483e+07	4.57322e+07	3.76958e+07	4.36456e+07	3.19931e+07	2.99e+07	3.70131e+07	4.47283e+07	4.83616e+07	5.68033e+07
Com_1572_pos	1-Kestose	C18 H32 O16	521.196	1.377	522.203	No results	Invalid mass	No results	2.75687e+07	1.41137e+07	3.53068e+07	6.5905e+07	5.05947e+07	2.72287e+07	7.65922e+06	1.14357e+07	1.24212e+07	3.61944e+07	3.17006e+07	2.49161e+07
Com_1588_pos	2-[5-(2-hydroxypropyl)oxolan-2-yl]propanoic acid	C10 H18 O4	224.105	5.479	225.112	Invalid mass	No match	No match	4.61079e+07	4.09207e+07	3.99501e+07	5.78196e+07	5.71177e+07	5.80018e+07	6.90983e+07	7.58214e+07	7.04537e+07	5.4304e+07	5.95385e+07	5.72833e+07
Com_1594_pos	MAG (18:3)	C21 H36 O4	352.261	8.249	353.269	No results	No results	Full match	4.58126e+07	5.68699e+07	5.2327e+07	3.04612e+07	2.90976e+07	3.18659e+07	5.03729e+07	4.86159e+07	5.03602e+07	5.95858e+07	5.61216e+07	5.02231e+07
Com_1600_pos	(2E)-3-(3,4-dimethoxyphenyl)prop-2-enoic acid	C11 H12 O4	190.063	5.576	191.07	Invalid mass	No match	No match	3.49143e+07	4.76318e+07	5.5205e+07	2.35616e+07	5.03479e+07	2.58509e+07	6.09276e+07	5.71684e+07	5.13344e+07	3.15623e+07	4.00337e+07	4.67663e+07
Com_1605_pos	Eucalyptol	C10 H18 O	136.125	6.438	137.133	No results	Invalid mass	No match	3.96153e+07	4.40416e+07	4.14977e+07	5.38531e+07	4.2649e+07	5.33624e+07	6.03887e+07	5.95685e+07	7.08138e+07	4.83978e+07	4.79063e+07	3.04373e+07
Com_1647_pos	3,5-Dimethoxy-4-hydroxybenzaldehyde	C9 H10 O4	182.058	5.529	183.065	No results	Full match	Full match	2.79879e+07	2.5259e+07	2.59671e+07	3.26671e+07	3.24906e+07	3.25466e+07	4.23568e+07	7.12101e+07	3.4602e+07	3.13139e+07	3.2409e+07	3.28366e+07
Com_1657_pos	TQH	C15 H24 N6 O6	406.161	5.74	407.168	Invalid mass	No results	No results	3.10151e+07	2.3942e+07	2.63837e+07	5.99652e+07	5.2621e+07	5.71844e+07	3.83693e+07	4.49481e+07	3.76658e+07	4.15973e+07	3.78335e+07	3.88789e+07
Com_1670_pos	Choline bitartrate	C9 H19 N O7	253.116	1.381	254.123	No results	No results	Full match	4.53857e+07	3.71984e+07	3.40709e+07	4.43264e+07	2.5178e+07	4.43022e+07	5.48092e+07	6.90734e+07	5.74877e+07	4.19429e+07	4.60013e+07	4.44274e+07
Com_1672_pos	Peucedanol	C14 H16 O5	264.098	5.8	265.105	No results	Invalid mass	No results	1.34144e+07	1.37895e+07	2.05909e+07	2.02484e+07	1.82249e+07	9.60404e+06	6.47128e+07	6.84746e+07	6.56249e+07	3.0443e+07	2.99823e+07	1.73887e+07
Com_1673_pos	Nicotinuric Acid	C8 H8 N2 O3	180.054	4.879	181.061	No results	No results	Full match	563176	523084	577779	574197	3.16403e+07	2.59682e+07	6.451e+07	6.74623e+07	6.44379e+07	431030	731360	586204
Com_1686_pos	Vitamin C	C6 H8 O6	176.032	1.691	177.04	No results	No results	Full match	1.89182e+07	2.12933e+07	1.99198e+07	5.77863e+07	4.70791e+07	3.93361e+07	2.42527e+07	2.9426e+07	2.51758e+07	2.93047e+07	2.90613e+07	2.62751e+07
Com_1692_pos	Eupalinolide A	C24 H30 O9	462.187	5.795	463.194	No results	No results	Full match	4.93824e+07	4.47303e+07	4.58299e+07	2.39014e+07	1.89774e+07	2.54311e+07	1.48095e+07	1.71842e+07	2.1015e+07	3.27971e+07	2.20416e+07	2.83875e+07
Com_1697_pos	1-(2-chlorophenyl)-4-(2,4-dinitrophenyl)piperazine	C16 H15 Cl N4 O4	344.072	4.739	345.079	Invalid mass	No results	No results	2.88051e+07	3.52027e+07	2.98156e+07	3.48047e+07	3.38609e+07	3.14481e+07	4.25247e+07	5.55948e+07	4.26659e+07	5.53215e+07	3.71664e+07	4.63574e+07
Com_1705_pos	N-[(4-hydroxy-3-methoxyphenyl)methyl]-8-methylnonanamide	C18 H29 N O3	307.212	6.82	308.22	Invalid mass	No results	No results	4.59893e+07	4.25418e+07	4.5805e+07	5.64309e+07	5.39387e+07	5.62896e+07	5.46283e+07	4.1159e+07	4.51949e+07	4.96628e+07	5.08177e+07	5.21348e+07
Com_1712_pos	Muramic acid	C9 H17 N O7	251.101	1.419	252.109	No results	No results	Full match	4.53528e+07	5.0175e+07	3.73412e+07	1.28391e+07	7.6053e+06	3.08978e+07	1.17401e+07	4.75042e+07	1.21732e+07	2.68058e+07	4.0558e+07	4.10772e+07
Com_1715_pos	1,4-dihydroxy-1,4-dimethyl-7-(propan-2-ylidene)-decahydroazulen-6-one	C15 H24 O3	234.162	5.829	235.169	Invalid mass	No match	No match	4.45034e+07	4.98825e+07	4.63644e+07	5.42525e+07	4.39e+07	4.96309e+07	5.47277e+07	6.17876e+07	5.22443e+07	4.8873e+07	5.2362e+07	4.22033e+07
Com_1726_pos	Ganoderiol A	C30 H46 O2	438.35	9.817	439.357	No results	No results	Full match	1.00112e+07	5.64151e+06	4.06399e+07	8.66772e+06	1.01059e+07	5.54088e+07	1.20556e+07	1.18284e+07	1.18153e+07	5.75465e+06	5.31837e+06	4.6304e+06
Com_1729_pos	Xanthotoxol	C11 H6 O4	202.025	1.209	203.032	No results	Invalid mass	No results	2.69444e+07	3.55952e+07	4.39299e+07	4.16932e+07	3.57503e+07	4.69891e+07	5.34879e+07	6.51206e+07	5.36348e+07	3.00483e+07	4.6001e+07	4.15157e+07
Com_1739_pos	Linderalactone	C15 H16 O3	244.11	5.436	245.117	No results	Full match	Full match	3.41074e+07	3.44998e+07	3.41918e+07	4.45879e+07	4.46728e+07	4.29295e+07	5.04609e+07	6.46673e+07	5.22862e+07	4.17659e+07	4.18798e+07	3.90803e+07
Com_1789_pos	Geranylacetone	C13 H22 O	194.167	7.892	195.174	No results	No results	Full match	3.96351e+07	4.0473e+07	3.87402e+07	5.25331e+07	4.90263e+07	4.94122e+07	5.27172e+07	5.78789e+07	5.43578e+07	4.53577e+07	4.61183e+07	3.92134e+07
Com_1814_pos	(1E,4Z,6E)-5-hydroxy-1,7-bis(4-hydroxyphenyl)hepta-1,4,6-trien-3-one	C19 H16 O4	308.1	5.965	309.107	Invalid mass	Invalid mass	No results	2.12653e+07	2.39702e+07	2.23993e+07	5.16163e+07	4.87688e+07	5.02941e+07	3.00287e+07	3.34025e+07	3.08251e+07	3.14881e+07	3.0527e+07	2.75204e+07
Com_1816_pos	Carbendazim	C9 H9 N3 O2	191.069	5.197	192.077	No results	Full match	No results	5.78286e+06	9.24404e+06	6.21622e+06	5.03495e+07	4.88555e+07	4.68977e+07	2.22602e+07	2.30524e+07	2.61218e+07	2.34547e+07	2.00197e+07	1.90042e+07
Com_1821_pos	Baohuoside II	C26 H28 O10	500.166	6.168	501.174	No results	No results	Full match	4.23392e+07	4.14789e+07	4.45472e+07	2.96081e+07	2.83337e+07	3.01289e+07	3.08902e+07	4.02649e+07	3.35873e+07	1.6885e+07	3.14138e+07	3.04946e+07
Com_1838_pos	2-(2-acetyl-3,5-dihydroxyphenyl)acetic acid	C10 H10 O5	192.043	1.372	193.05	Invalid mass	No results	No match	3.19399e+07	3.13888e+07	3.35782e+07	2.93753e+07	4.16676e+07	2.88729e+07	4.57475e+07	5.77974e+07	3.3702e+07	4.27001e+07	3.58075e+07	4.70944e+07
Com_1861_pos	(+)-Isolariciresinol	C20 H24 O6	360.157	5.495	361.164	No results	No results	Full match	3.01342e+07	2.5153e+07	2.95825e+07	3.54363e+07	2.60523e+07	2.60303e+07	5.12942e+07	5.79622e+07	4.88025e+07	3.45214e+07	3.84641e+07	2.68833e+07
Com_1868_pos	4-acetyl-4-(ethoxycarbonyl)heptanedioic acid	C12 H18 O7	274.103	4.599	275.11	Invalid mass	No results	No results	3.25293e+07	3.67188e+07	2.88087e+07	4.50856e+07	4.66147e+07	4.45877e+07	2.79271e+07	2.69904e+07	2.88884e+07	3.73977e+07	3.69221e+07	3.5491e+07
Com_1876_pos	N-[3-(1-methyl-1H-pyrazol-3-yl)phenyl]-N'-phenylurea	C17 H16 N4 O	292.131	5.827	293.138	Invalid mass	No match	No results	4.20768e+07	3.87763e+07	3.72069e+07	1.26761e+07	1.21408e+07	1.33914e+07	1.98609e+07	2.18162e+07	1.48016e+07	2.43614e+07	2.19431e+07	2.04691e+07
Com_1879_pos	(2R,3S,4S,5R,6R)-2-(hydroxymethyl)-6-(propan-2-yloxy)oxane-3,4,5-triol	C9 H18 O6	222.11	1.364	223.117	Full match	Invalid mass	No results	3.76146e+07	3.71329e+07	4.23232e+07	4.26219e+07	3.46083e+07	4.38418e+07	4.4846e+07	4.57911e+07	3.76616e+07	3.79868e+07	3.93073e+07	2.86462e+07
Com_1897_pos	Lipoamide	C8 H15 N O S2	205.059	1.45	206.066	No results	No results	Full match	3.094e+07	4.26909e+07	3.645e+07	4.40668e+07	3.55767e+07	4.26414e+07	3.84472e+07	4.28206e+07	4.15258e+07	3.97444e+07	3.55375e+07	3.04133e+07
Com_1904_pos	Puerarin	C21 H20 O9	416.109	5.513	417.117	No results	No results	Full match	2.23694e+07	3.05776e+07	2.15141e+06	3.74551e+06	3.72331e+07	3.23384e+07	1.76389e+07	5.13508e+07	5.35214e+07	4.00215e+07	3.26533e+07	2.90653e+07
Com_1930_pos	2-Acetylpyrazine	C6 H6 N2 O	122.048	1.387	123.055	No results	No results	Full match	2.32293e+07	2.73065e+07	2.64319e+07	2.99171e+07	2.66869e+07	4.00136e+07	1.54009e+07	1.57513e+07	3.15076e+07	3.2828e+07	4.5299e+07	2.66367e+07
Com_1934_pos	N1-(6-methyl-4-oxo-3,4-dihydroquinazolin-2-yl)-4-nitrobenzamide	C16 H12 N4 O4	324.082	4.64	325.09	Invalid mass	No results	No results	1.70208e+07	1.93227e+07	2.89397e+07	2.99946e+07	1.61428e+07	2.57669e+07	4.04798e+07	4.77949e+07	5.22973e+07	2.33484e+07	2.12503e+07	1.79127e+07
Com_1950_pos	5-Sulfanyl-1-pentanesulfonamide	C5 H13 N O2 S2	183.038	1.084	184.046	No results	No results	Full match	3.51013e+07	3.05114e+07	3.66327e+07	4.61031e+07	4.22758e+07	3.7617e+07	2.07491e+07	3.59087e+07	3.2374e+07	2.20248e+07	3.4723e+07	2.88674e+07
Com_1955_pos	Praeruptorin B	C24 H26 O7	426.166	5.92	427.173	No results	No results	Full match	2.17029e+07	2.08234e+07	2.19878e+07	2.03856e+07	1.70226e+07	2.05224e+07	5.06208e+07	4.66173e+07	4.86761e+07	2.77366e+07	2.7232e+07	2.55225e+07
Com_1957_pos	2-[(2-chlorobenzyl)sulfanyl]-4,6-dimethylnicotinonitrile	C15 H13 Cl N2 S	288.046	6.433	289.053	Invalid mass	No results	No results	3.58369e+07	3.63969e+07	3.91972e+07	3.17656e+07	3.26666e+07	3.27527e+07	5.04776e+07	4.95088e+07	4.86091e+07	3.79872e+07	3.8765e+07	3.62912e+07
Com_1963_pos	KKK	C18 H38 N6 O4	384.285	9.252	385.292	Invalid mass	No results	No results	2.2356e+07	2.28172e+07	1.70365e+07	2.61425e+07	4.3199e+07	2.32121e+07	1.60845e+07	1.63608e+07	1.91067e+07	2.12939e+07	2.02703e+07	1.96094e+07
Com_1973_pos	6beta-Naltrexol-d3	C20 H22 [2]H3 N O4	346.196	5.714	347.203	Full match	No results	No results	5.41171e+06	5.22938e+06	4.04596e+06	4.40985e+06	3.99497e+06	2.67139e+06	4.37627e+06	1.12091e+07	5.02914e+07	9.61926e+06	7.30855e+06	8.99246e+06
Com_1979_pos	Fraxinellone	C14 H16 O3	232.11	5.756	233.117	No results	Full match	Full match	3.88015e+07	3.85521e+07	3.46893e+07	4.45962e+07	3.7544e+07	2.96214e+07	4.01861e+07	5.16885e+07	3.67221e+07	3.99842e+07	3.89629e+07	4.00909e+07
Com_1985_pos	Cocamidopropyl betaine	C19 H38 N2 O3	342.288	7.489	343.296	No results	No results	Full match	3.22318e+07	2.11511e+07	2.56609e+07	1.78334e+07	1.38988e+07	4.45116e+07	1.65477e+07	2.08349e+07	1.77658e+07	2.21153e+07	1.95409e+07	1.97799e+07
Com_1995_pos	Petunidin-3-glucoside	C7 H17 O2 P S3	479.115	6.045	480.123	No results	Invalid mass	No results	2.94105e+07	3.94276e+07	2.35661e+07	1.83996e+07	1.23112e+07	2.57807e+07	2.27173e+07	2.23024e+07	2.04967e+07	2.71942e+07	2.60416e+07	1.44937e+07
Com_2016_pos	Gomisin D	C28 H34 O10	530.214	5.872	531.221	No results	No results	Full match	3.73157e+07	3.8933e+07	3.43749e+07	1.58423e+07	1.31664e+07	1.37433e+07	1.34574e+07	1.72874e+07	1.63118e+07	2.71766e+07	2.82467e+07	1.90226e+07
Com_2030_pos	1,11-Undecanedicarboxylic acid	C13 H24 O4	244.167	6.354	245.175	No results	No results	Full match	1.20126e+07	1.26746e+07	1.41265e+07	9.69611e+06	8.8172e+06	4.30375e+07	1.8175e+07	2.27401e+07	1.93423e+07	1.20163e+07	1.45285e+07	1.22523e+07
Com_2037_pos	N1-[1-(2,4-dimethylphenyl)ethyl]-2,2-dimethylpropanamide	C15 H23 N O	233.176	7.88	234.183	Invalid mass	No results	No results	3.31942e+07	3.31268e+07	3.38221e+07	4.26519e+07	4.07877e+07	4.03123e+07	4.09751e+07	4.29812e+07	4.17758e+07	3.92872e+07	3.81042e+07	3.90052e+07
Com_2054_pos	N-Octyl-2-pyrrolidone	C12 H23 N O	197.178	7.475	198.185	Full match	Partial match	No results	3.05111e+07	3.37924e+07	3.27625e+07	4.24381e+07	3.86273e+07	3.95703e+07	3.82319e+07	4.61377e+07	4.20493e+07	3.73837e+07	3.62536e+07	3.45168e+07
Com_2063_pos	4-(4-benzhydrylpiperidino)-8-chloro-2-(trifluoromethyl)quinoline	C28 H24 Cl F3 N2	480.161	6.278	481.169	Invalid mass	No results	No match	2.94527e+07	3.12248e+07	2.81567e+07	3.42078e+07	3.28042e+07	3.3757e+07	4.63272e+07	4.3584e+07	4.30023e+07	3.74805e+07	3.60493e+07	3.01718e+07
Com_2071_pos	MPH	C16 H25 N5 O4 S	405.141	1.201	406.148	Invalid mass	No results	No results	4.7174e+06	8.17968e+06	6.46817e+06	1.0239e+07	1.06547e+07	7.81104e+06	1.63141e+07	2.11527e+07	1.4201e+07	3.25172e+07	3.50469e+07	3.89317e+07
Com_2077_pos	N6-Succinyl Adenosine	C14 H17 N5 O8	383.107	4.983	384.115	No results	No results	Full match	1.59703e+07	1.72937e+07	1.75567e+07	2.20734e+07	1.61458e+07	1.99876e+07	4.33935e+07	4.87569e+07	4.20846e+07	1.75701e+07	2.06635e+07	1.81164e+07
Com_2086_pos	Ne-(1-Carboxymethyl)-L-lysine	C8 H16 N2 O4	204.111	1.381	205.118	No results	No results	Full match	3.25191e+07	3.36735e+07	2.95411e+07	4.12398e+07	3.33928e+07	3.50028e+07	4.21437e+07	4.01277e+07	3.71691e+07	3.78355e+07	3.77047e+07	3.72894e+07
Com_2094_pos	Folinic acid	C20 H23 N7 O7	473.166	4.959	474.173	No results	Full match	Full match	2.03027e+07	2.10829e+07	2.18763e+07	2.326e+07	2.67386e+07	2.62134e+07	4.15593e+07	4.79855e+07	4.2831e+07	2.93635e+07	2.67928e+07	2.74623e+07
Com_2153_pos	MMK	C16 H32 N4 O4 S2	390.175	1.384	391.182	Invalid mass	No results	No results	2.5456e+07	2.83846e+07	2.93174e+07	3.24509e+07	2.6567e+07	3.0568e+07	3.99362e+07	4.58004e+07	3.64587e+07	3.08765e+07	3.26685e+07	2.87709e+07
Com_2233_pos	YNH	C19 H24 N6 O6	432.176	5.687	433.183	Full match	No results	No results	2.56798e+07	2.98581e+07	3.02337e+07	3.685e+07	3.36654e+07	3.10883e+07	2.06104e+07	2.32492e+07	2.22962e+07	2.93952e+07	2.97493e+07	2.56448e+07
Com_2248_pos	3-Indoleacetonitrile	C10 H8 N2	156.068	5.453	157.076	No results	No results	Full match	1.03334e+07	1.35519e+07	1.37282e+07	1.22818e+07	1.43675e+07	1.60375e+07	3.65308e+07	4.26395e+07	3.61043e+07	1.80784e+07	1.8391e+07	1.57705e+07
Com_2264_pos	4-chloro-5-morpholino-2-quinoxalin-2-ylpyridazin-3(2H)-one	C16 H14 Cl N5 O2	343.084	2.021	344.091	Full match	No results	No results	2.25802e+07	2.2248e+07	3.13059e+07	2.04906e+07	1.64905e+07	1.46689e+07	1.95768e+07	2.18943e+07	2.36909e+07	2.23862e+07	2.04885e+07	2.35908e+07
Com_2268_pos	2,6-Diaminooimelic Acid	C7 H14 N2 O4	190.095	1.377	191.103	No results	No results	Full match	2.19092e+07	2.38973e+07	2.78802e+07	3.59776e+07	3.1664e+07	2.8338e+07	3.62873e+07	3.59972e+07	3.12945e+07	3.06172e+07	3.46176e+07	2.8924e+07
Com_2340_pos	Gallic acid trimethyl ether	C10 H12 O5	212.068	5.489	213.076	No results	Full match	Full match	1.98532e+07	1.79345e+07	1.6853e+07	1.86099e+07	3.20023e+07	2.33087e+07	1.95628e+07	1.90355e+07	2.28869e+07	1.79213e+07	1.80734e+07	1.85115e+07
Com_2385_pos	Sedanolide	C12 H18 O2	194.131	6.514	195.138	No results	Full match	Full match	2.44267e+07	2.22503e+07	2.57941e+07	3.12052e+07	2.99251e+07	3.11623e+07	1.97532e+07	2.03684e+07	2.06284e+07	2.5643e+07	2.68635e+07	3.02861e+07
Com_2394_pos	6,7-Dimethoxy-4-Methylcoumarin	C12 H12 O4	220.074	5.541	221.081	No results	No results	Full match	2.40202e+07	2.34838e+07	2.81073e+07	4.83548e+06	4.29513e+06	5.28251e+06	6.42916e+06	7.34081e+06	8.12335e+06	1.60585e+07	1.04187e+07	1.01215e+07
Com_2422_pos	Lithospermic acid	C27 H22 O12	538.109	5.449	539.116	No results	No results	Full match	2.22692e+07	1.66876e+07	1.77428e+07	2.72284e+07	2.45929e+07	3.11037e+07	3.50088e+07	3.07083e+07	3.21885e+07	2.48764e+07	2.5237e+07	2.29819e+07
Com_2433_pos	(2R,3S,4S,5R,6R)-2-(hydroxymethyl)-6-(2-phenylethoxy)oxane-3,4,5-triol	C14 H20 O6	306.108	5.651	307.116	Invalid mass	Invalid mass	No results	1.35958e+07	1.39514e+07	1.34102e+07	2.82039e+07	2.31166e+07	3.13811e+07	1.93566e+07	2.11665e+07	2.11932e+07	1.80452e+07	1.79585e+07	1.94531e+07
Com_2452_pos	Naringin Dihydrochalcone	C27 H34 O14	582.192	5.998	583.199	No results	No results	Full match	1.9987e+07	2.2322e+07	1.96641e+07	2.64699e+07	2.96424e+07	2.55359e+07	2.17873e+07	2.70562e+07	1.74541e+07	2.82141e+07	2.25819e+07	2.19736e+07
Com_2459_pos	Oxidized glutathione	C20 H32 N6 O12 S2	287.098	2.282	613.159	No results	Invalid mass	No results	2.41211e+07	2.75653e+07	2.43075e+07	2.16243e+07	1.95302e+07	2.47522e+07	1.21168e+07	9.16173e+06	7.82398e+06	2.13414e+07	1.93342e+07	2.36917e+07
Com_2510_pos	Artemisic acid	C15 H22 O2	234.162	5.699	235.169	No results	No results	Full match	2.59075e+07	1.95173e+07	2.28139e+07	2.20372e+07	2.3109e+07	2.08851e+07	2.70895e+07	3.35057e+07	3.17415e+07	2.42733e+07	2.50986e+07	2.15435e+07
Com_2516_pos	N'-Formylkynurenine	C11 H12 N2 O4	236.079	4.842	237.087	No results	No results	Full match	1.34606e+07	1.17458e+07	1.24349e+07	1.39834e+07	1.35698e+07	1.26169e+07	2.59827e+07	3.50424e+07	3.17489e+07	2.41075e+07	1.15385e+07	1.96175e+07
Com_2550_pos	4-oxo-5-phenylpentanoic acid	C11 H12 O3	174.068	5.578	175.076	Invalid mass	No results	No match	2.03086e+07	2.19898e+07	1.88466e+07	2.73141e+07	2.08575e+07	1.69278e+07	3.01125e+07	3.40224e+07	2.45604e+07	2.03782e+07	1.98633e+07	2.08651e+07
Com_2554_pos	Dulcitol	C6 H14 O6	182.079	1.38	183.087	No results	No results	Full match	2.36989e+07	2.31005e+07	2.51195e+07	1.60088e+07	1.91531e+07	2.02279e+07	2.27712e+07	3.21797e+07	2.05579e+07	2.45745e+07	2.41719e+07	2.18636e+07
Com_2556_pos	5-oxo-3-phenyl-5-(2-quinolinylamino)pentanoic acid	C20 H18 N2 O3	374.119	4.557	375.126	Invalid mass	No results	No results	2.23751e+07	1.85047e+07	1.79252e+07	1.99216e+07	1.99884e+07	2.01344e+07	2.47063e+07	3.37791e+07	2.12929e+07	1.78897e+07	2.72589e+07	2.42169e+07
Com_2558_pos	6,7,8-trimethoxy-3-phenyl-2-thioxo-1,2,3,4-tetrahydroquinazolin-4-one	C17 H16 N2 O4 S	344.08	6.704	345.087	Invalid mass	No results	No results	3.16867e+06	539698	375580	612112	359905	3.90288e+06	797121	3.37498e+07	1.05651e+07	699478	1.0269e+06	800188
Com_2569_pos	Geraniol	C10 H18 O	154.136	5.979	155.143	No results	No results	Full match	1.8059e+07	1.31549e+07	1.63814e+07	2.86699e+07	2.30245e+07	2.23379e+07	2.126e+07	2.31353e+07	1.97404e+07	1.97038e+07	1.99752e+07	1.92788e+07
Com_2604_pos	Gibberellic acid	C19 H22 O6	346.142	5.507	347.149	No results	No results	Full match	1.11559e+07	9.68188e+06	1.55391e+07	2.19151e+07	1.69128e+07	2.19726e+07	2.94053e+07	3.27879e+07	2.98539e+07	1.96553e+07	1.70801e+07	1.63204e+07
Com_2609_pos	5-benzyl-4-hydroxy-6H-pyrido[3,2,1-jk]carbazol-6-one	C22 H15 N O2	347.091	4.844	348.098	Invalid mass	No results	No results	1.73962e+07	1.62467e+07	1.91649e+07	2.79797e+07	2.34946e+07	2.4524e+07	3.00445e+07	3.05046e+07	2.64473e+07	2.14333e+07	2.15539e+07	1.88617e+07
Com_2662_pos	Methionine sulfoxide	C5 H11 N O3 S	165.046	1.351	166.053	No results	No results	Full match	7.91548e+06	7.89569e+06	9.70824e+06	1.07284e+07	9.76963e+06	9.93957e+06	2.74083e+07	2.63721e+07	2.9806e+07	1.30655e+07	1.38737e+07	1.21541e+07
Com_2679_pos	Esculetin	C9 H6 O4	178.027	4.939	179.034	No results	Full match	Full match	1.60902e+07	1.65655e+07	1.87376e+07	1.45754e+07	1.2815e+07	1.46807e+07	2.46894e+07	3.09556e+07	2.60714e+07	1.92871e+07	2.42904e+07	2.21063e+07
Com_2695_pos	Sphingosine (d18:1)	C18 H37 N O2	321.264	8.075	322.272	Invalid mass	No results	No results	1.72506e+07	1.82924e+07	1.79213e+07	1.9117e+07	2.21099e+07	2.03123e+07	2.03357e+07	2.04694e+07	2.39294e+07	2.54093e+07	1.76464e+07	1.78499e+07
Com_2699_pos	gamma-Glutamyltyrosine	C14 H18 N2 O6	310.116	4.913	311.124	No results	Full match	No results	2.24451e+07	2.22149e+07	1.8059e+07	2.11626e+07	2.09206e+07	2.22058e+07	2.8264e+07	2.87766e+07	2.86353e+07	2.21965e+07	2.51978e+07	2.27222e+07
Com_2703_pos	4-Hydroxy-L-Glutamic Acid	C5 H9 N O5	163.048	1.408	146.045	No results	No results	Full match	1.84491e+07	1.77905e+07	1.85935e+07	1.70761e+07	1.6895e+07	1.92118e+07	2.86987e+07	1.88707e+07	1.46898e+07	1.85808e+07	2.25802e+07	2.07067e+07
Com_2712_pos	13-HPODE	C18 H32 O4	312.23	6.508	313.237	No results	No results	Full match	1.7543e+07	2.29131e+07	1.80909e+07	1.53989e+07	1.37974e+07	1.07007e+07	2.03339e+07	2.09446e+07	2.39144e+07	2.0351e+07	1.56128e+07	1.81859e+07
Com_2714_pos	ANK	C13 H25 N5 O5	313.175	4.045	314.182	Invalid mass	No results	No results	1.55179e+07	1.66575e+07	1.7863e+07	1.25034e+07	1.21624e+07	1.46429e+07	1.95164e+07	2.05029e+07	1.84196e+07	2.49763e+07	1.61515e+07	1.63916e+07
Com_2774_pos	Ptaquiloside	C20 H30 O8	398.192	6.067	399.2	No results	No results	Full match	3.0565e+06	3.56553e+06	2.98592e+06	2.88759e+06	2.37219e+07	3.03727e+06	3.02201e+06	3.69962e+06	2.45927e+06	2.49945e+06	2.96933e+06	2.62438e+06
Com_2775_pos	2,6-Dihydroxypurine	C5 H4 N4 O2	152.033	3.49	153.041	No results	No results	Full match	1.98752e+07	2.01697e+07	2.16943e+07	2.13038e+07	2.21147e+07	1.79325e+07	1.60329e+07	2.08871e+07	2.0128e+07	2.22927e+07	1.83858e+07	2.26702e+07
Com_2778_pos	Threonyl carbamoyl adenosine	C15 H20 N6 O8	412.135	5.496	413.142	No results	No results	Full match	1.67243e+07	1.7313e+07	1.43238e+07	2.49805e+07	1.5717e+07	2.09384e+07	2.17546e+07	2.64258e+07	1.45864e+07	1.86082e+07	1.75399e+07	1.32799e+07
Com_2812_pos	Tenuifolin	C36 H56 O12	680.375	5.892	681.382	No results	No results	Full match	1.56941e+07	1.60727e+07	1.55907e+07	1.5743e+07	1.42201e+07	1.30871e+07	2.53571e+07	2.85293e+07	2.66217e+07	1.64818e+07	1.736e+07	1.35556e+07
Com_2813_pos	4-[8-chloro-2-(trifluoromethyl)-4-quinolyl]morpholine	C14 H12 Cl F3 N2 O	316.058	11.965	317.066	Full match	No match	No match	1.7796e+07	2.00177e+07	1.97054e+07	1.76738e+07	1.68821e+07	1.9525e+07	1.12277e+07	1.64619e+07	1.98245e+07	1.73892e+07	1.95511e+07	2.26433e+07
Com_2872_pos	N-(4-butyl-2-methylphenyl)-N'-[4-(4-methylpiperazino)phenyl]urea	C23 H32 N4 O	380.254	7.392	381.261	Invalid mass	No results	No results	1.68844e+07	2.07337e+07	1.98561e+07	9.5354e+06	1.16948e+07	1.21311e+07	5.58822e+06	5.44227e+06	5.76524e+06	1.04196e+07	1.05681e+07	9.76999e+06
Com_2878_pos	Docosahexaenoic Acid	C22 H32 O2	323.283	8.499	324.289	Invalid mass	No results	No results	1.50061e+07	1.73198e+07	1.70469e+07	1.9676e+07	2.08041e+07	1.96097e+07	2.02303e+07	2.18882e+07	1.99581e+07	2.26374e+07	2.00391e+07	1.69374e+07
Com_2911_pos	Estrone	C18 H22 O2	270.158	5.736	271.165	Invalid mass	No results	No results	1.1508e+07	1.55624e+07	1.56455e+07	2.28541e+07	2.09223e+07	2.26393e+07	2.41181e+07	2.66673e+07	2.3549e+07	1.96126e+07	1.9871e+07	1.77974e+07
Com_2923_pos	Tangeretin	C20 H20 O7	372.121	5.528	373.128	No results	No results	Full match	1.84318e+07	1.9292e+07	1.78143e+07	2.01417e+07	2.15578e+07	1.87018e+07	2.37394e+07	2.48537e+07	2.49619e+07	1.7836e+07	1.57942e+07	1.66835e+07
Com_2972_pos	Indole-3-acetamide	C10 H10 N2 O	174.079	4.94	175.087	No results	No results	Full match	6.41272e+06	7.7609e+06	6.28477e+06	3.93872e+06	3.15514e+06	3.71705e+06	2.27784e+07	2.58183e+07	2.30038e+07	1.08048e+07	1.20417e+07	1.26062e+07
Com_2974_pos	Cucurbitacin E	C32 H44 O8	556.302	6.373	557.309	No results	No results	Full match	1.90025e+07	1.69099e+07	1.79835e+07	1.08774e+07	9.6717e+06	1.11675e+07	5.65533e+06	6.08667e+06	6.46206e+06	1.1345e+07	1.32057e+07	1.12097e+07
Com_2999_pos	Diosbulbin B	C19 H20 O6	344.126	5.525	345.133	No results	No results	Full match	1.35485e+07	1.28022e+07	1.10486e+07	1.70443e+07	1.54739e+07	2.02568e+07	1.96384e+07	2.53274e+07	2.21817e+07	1.70057e+07	1.57046e+07	1.58246e+07
Com_3044_pos	Oxazepam	C15 H11 Cl N2 O2	286.054	1.087	287.061	No results	Invalid mass	No results	1.20545e+07	1.7259e+07	1.49744e+07	2.10338e+07	1.75122e+07	1.88677e+07	1.5798e+07	1.6815e+07	1.88988e+07	1.3731e+07	1.1057e+07	1.34595e+07
Com_3054_pos	4-(pentyloxy)benzene-1-carbohydrazide	C12 H18 N2 O2	222.137	5.043	223.144	Full match	No results	No results	1.34312e+07	1.45717e+07	1.69191e+07	1.80756e+07	1.91242e+07	1.83087e+07	1.99768e+07	2.21293e+07	2.33393e+07	1.56501e+07	1.66051e+07	1.72698e+07
Com_3056_pos	beta,beta-Dimethylacrylalkannin	C21 H22 O6	370.14	5.666	371.148	No results	No results	Full match	1.0033e+07	1.55544e+07	1.3053e+07	9.52512e+06	6.03665e+06	1.15467e+07	2.30108e+07	1.09412e+07	1.70557e+07	1.24895e+07	1.28122e+07	1.32928e+07
Com_3060_pos	Geranylgeraniol	C20 H34 O	290.261	5.967	291.268	No results	No results	Full match	1.06932e+07	9.90973e+06	1.03541e+07	2.08051e+07	1.82016e+07	2.00031e+07	1.84512e+07	1.84544e+07	1.79625e+07	1.42881e+07	1.53538e+07	1.37905e+07
Com_3080_pos	Coenzyme Q1	C14 H18 O4	250.12	4.937	251.127	No results	Full match	No results	1.28222e+07	1.1196e+07	1.33158e+07	1.15714e+07	1.16898e+07	1.40907e+07	2.16159e+07	2.40253e+07	2.25331e+07	1.49105e+07	1.48396e+07	1.38474e+07
Com_3081_pos	Dutasteride	C27 H30 F6 N2 O2	568.214	5.792	551.211	Invalid mass	No results	No results	1.76923e+07	1.80351e+07	1.77289e+07	5.76597e+06	6.05242e+06	5.84762e+06	5.41375e+06	4.29947e+06	5.50828e+06	1.18214e+07	8.85499e+06	8.40502e+06
Com_3083_pos	Homovanillic acid	C9 H10 O4	182.058	5.12	183.065	No results	No results	Full match	1.30927e+07	1.30536e+07	1.3137e+07	2.04644e+07	1.83692e+07	1.83882e+07	1.89185e+07	2.1489e+07	1.71939e+07	1.20107e+07	1.50795e+07	1.28411e+07
Com_3154_pos	4-[(2-cyclohex-1-enylethyl)amino]-2H-chromen-2-one	C17 H19 N O2	269.139	6.357	270.146	Invalid mass	No results	No results	1.26829e+07	1.26869e+07	1.33408e+07	1.65465e+07	1.63143e+07	1.79891e+07	1.81397e+07	2.3083e+07	1.71529e+07	1.75621e+07	1.57059e+07	1.33758e+07
Com_3166_pos	6,7,8-trimethoxy-2-(2-phenoxy-3-pyridyl)-4H-3,1-benzoxazin-4-one	C22 H18 N2 O6	444.076	9.949	445.083	Invalid mass	No results	No results	1.12992e+06	5.68564e+06	1.69186e+07	720157	1.06406e+07	670831	606787	679310	693706	958696	646577	611928
Com_3174_pos	(S)-Zearalanone	C18 H24 O5	320.162	5.73	321.17	No results	No results	Full match	1.47524e+07	1.42271e+07	1.68544e+07	1.0911e+07	1.31137e+07	1.17325e+07	1.08357e+07	1.30395e+07	1.05017e+07	1.32383e+07	1.13659e+07	1.26864e+07
Com_3181_pos	HNH	C16 H22 N8 O5	428.148	6.215	429.156	Invalid mass	No results	No results	1.62662e+07	1.71321e+07	1.51301e+07	6.17072e+06	5.51336e+06	6.02376e+06	4.89595e+06	5.85457e+06	5.24615e+06	4.82708e+06	8.6673e+06	8.935e+06
Com_3187_pos	5-Methylcytosine	C5 H7 N3 O	125.059	1.378	126.066	No results	No results	Full match	1.55655e+07	1.70369e+07	1.34335e+07	1.34347e+07	1.25041e+07	1.10823e+07	1.73914e+07	1.63833e+07	1.60865e+07	1.49789e+07	1.28457e+07	1.20696e+07
Com_3194_pos	9,17-Octadecadiene-12,14-diyne-1,11,16-triol	C18 H26 O3	290.188	7.104	291.195	No results	No results	Full match	1.03219e+07	1.14541e+07	9.86691e+06	1.91895e+07	1.44043e+07	1.41285e+07	8.89185e+06	8.91558e+06	1.16092e+07	1.33605e+07	1.09035e+07	1.11009e+07
Com_3235_pos	Butanedioicacid	C28 H36 O10	532.23	5.917	533.236	No results	No results	Full match	1.60818e+07	1.24226e+07	9.2963e+06	5.68802e+06	4.89792e+06	5.54698e+06	5.85638e+06	5.08347e+06	4.49609e+06	8.24236e+06	8.06401e+06	8.08006e+06
Com_3236_pos	L-Mimosine	C8 H10 N2 O4	198.065	1.443	199.071	No results	No results	Full match	1.60814e+07	1.31533e+07	1.35941e+07	1.45838e+07	1.234e+07	1.52727e+07	1.3224e+07	1.19643e+07	1.03151e+07	9.98876e+06	8.95549e+06	7.56874e+06
Com_3270_pos	1-Linoleoyl-Rac-Glycerol	C21 H38 O4	354.277	8.723	355.285	No results	No results	Full match	8.93756e+06	1.28297e+07	1.26057e+07	1.03647e+07	6.78076e+06	1.13978e+07	1.32115e+07	1.23013e+07	1.02367e+07	1.6195e+07	1.74721e+07	1.49215e+07
Com_3316_pos	TLK	C16 H32 N4 O5	338.257	6.301	339.264	Invalid mass	No results	No results	1.36859e+07	1.5702e+07	1.21401e+07	1.52119e+07	1.49235e+07	1.72772e+07	4.7296e+06	6.52424e+06	4.40367e+06	1.19075e+07	1.24252e+07	1.16192e+07
Com_3354_pos	Schisandrin C	C22 H24 O6	384.157	5.765	385.165	No results	No results	Full match	1.49212e+07	1.3711e+07	1.11067e+07	2.89508e+06	5.22333e+06	2.56399e+06	4.7873e+06	5.78993e+06	4.946e+06	6.65102e+06	7.91208e+06	5.8378e+06
Com_3368_pos	LQH	C17 H28 N6 O5	418.197	6.084	419.205	Invalid mass	No results	No results	1.47799e+07	1.39605e+07	1.35557e+07	1.15653e+07	1.01456e+07	8.13163e+06	6.81459e+06	9.64162e+06	6.7819e+06	1.13235e+07	1.16129e+07	1.1722e+07
Com_3392_pos	Flavokawain A	C18 H18 O5	314.116	5.703	315.123	No results	No results	Full match	1.33685e+07	1.50346e+07	1.28447e+07	1.5515e+07	1.1547e+07	1.16677e+07	1.28067e+07	1.1828e+07	1.28755e+07	1.38443e+07	1.31384e+07	1.23793e+07
Com_3402_pos	Isomucronulatol	C17 H18 O5	302.115	5.49	303.122	No results	No results	Full match	7.71519e+06	6.48049e+06	8.38121e+06	9.77707e+06	9.09749e+06	8.82492e+06	1.3375e+07	1.88741e+07	1.88241e+07	1.14808e+07	9.86551e+06	8.69223e+06
Com_3440_pos	9-Hydroxy-(10E,12Z,15Z)-Octadecatrienoic Acid	C18 H30 O3	294.22	9.159	295.227	No results	No results	Full match	5.75977e+06	7.1845e+06	6.82214e+06	8.48072e+06	8.04979e+06	1.64425e+07	9.20368e+06	9.76106e+06	8.47414e+06	9.57615e+06	8.35988e+06	7.92218e+06
Com_3463_pos	Kinsenoside	C10 H16 O8	264.085	4.666	265.092	No results	No results	Full match	8.02644e+06	8.77084e+06	9.02437e+06	9.18188e+06	1.16168e+07	1.48839e+07	1.55556e+07	1.72645e+07	1.81221e+07	1.48044e+07	1.4173e+07	1.32193e+07
Com_3497_pos	Griffonilide	C8 H8 O4	168.042	12.024	169.05	No results	No results	Full match	8.93338e+06	8.49609e+06	1.27843e+07	6.22811e+06	1.11462e+07	1.25624e+07	1.75647e+07	1.57767e+07	1.6272e+07	8.12461e+06	1.16869e+07	1.15774e+07
Com_3507_pos	2-(1H-indol-3-yl)-3-[4-(trifluoromethyl)phenyl]acrylonitrile	C18 H11 F3 N2	312.082	4.815	313.089	Invalid mass	No results	No results	1.2514e+07	1.19322e+07	1.37103e+07	1.47323e+07	4.89776e+06	1.38518e+07	1.63403e+07	1.57117e+07	1.52331e+07	1.48018e+07	1.37992e+07	1.33998e+07
Com_3518_pos	Dextromethorphan hydrobromide	C18 H25 N O	249.209	8.281	250.216	Invalid mass	No results	No results	1.06373e+07	1.16658e+07	1.14112e+07	1.53415e+07	1.31601e+07	1.52141e+07	1.40673e+07	1.56621e+07	1.54983e+07	1.5245e+07	1.26819e+07	1.45856e+07
Com_3557_pos	Kirenol	C20 H34 O4	338.245	7.43	339.252	No results	No results	Full match	949362	640853	1.3387e+07	574878	617119	667648	1.31455e+06	1.14474e+06	1.35498e+06	807995	793015	767963
Com_3585_pos	Dl-Indole-3-lactic acid	C11 H11 N O3	205.074	5.603	206.081	No results	No results	Full match	1.00798e+07	9.21994e+06	9.12257e+06	1.2293e+07	1.27428e+07	1.51505e+07	1.23306e+07	1.1365e+07	9.36528e+06	1.13072e+07	1.19533e+07	8.85967e+06
Com_3590_pos	Lactucin	C15 H16 O5	276.1	5.767	277.107	No results	No results	Full match	6.49247e+06	7.04245e+06	7.22446e+06	9.46356e+06	1.08943e+07	1.03319e+07	1.27282e+07	1.48771e+07	1.69431e+07	7.45493e+06	9.19409e+06	9.30694e+06
Com_3600_pos	Taurochenodeoxycholic Acid (sodium salt)	C26 H45 N O6 S	516.32	8.412	517.327	Invalid mass	No results	No results	1.07669e+07	1.33698e+07	1.09095e+07	4.35516e+06	4.93646e+06	4.81967e+06	2.95105e+06	3.0963e+06	2.40566e+06	1.06483e+07	9.35921e+06	8.10243e+06
Com_3656_pos	N-(9H-Purin-6-ylcarbamoyl)threonine	C10 H12 N6 O4	280.093	5.502	281.1	No results	No results	Full match	7.97807e+06	6.05882e+06	6.6473e+06	1.45857e+07	9.30143e+06	9.36403e+06	8.84918e+06	8.6586e+06	9.67689e+06	5.22928e+06	7.87016e+06	7.55106e+06
Com_3701_pos	3-Hydroxyhippuric Acid	C9 H9 N O4	195.053	1.388	196.06	No results	No results	Full match	6.29615e+06	6.13316e+06	8.44169e+06	1.13357e+07	8.56304e+06	1.40456e+07	1.06744e+07	1.11302e+07	1.23489e+07	1.09352e+07	8.94491e+06	1.1148e+07
Com_3725_pos	KPH	C17 H28 N6 O4	362.207	7.976	363.214	Invalid mass	No results	No results	1.19719e+07	1.57312e+06	1.57947e+06	4.05334e+06	1.61278e+06	1.41201e+06	2.18217e+06	3.44496e+06	1.98754e+06	3.10852e+06	3.0577e+06	2.36793e+06
Com_3745_pos	2-Amino-1,3,4-tetradecanetriol	C14 H31 N O3	261.231	6.082	262.238	No results	No results	Full match	7.00711e+06	1.21722e+07	1.07961e+07	5.97861e+06	7.75231e+06	9.48117e+06	1.19516e+07	1.39738e+07	1.2223e+07	1.15036e+07	1.14339e+07	1.06496e+07
Com_3828_pos	Bruceine D	C20 H26 O9	410.158	5.588	411.166	No results	No results	Full match	1.13174e+07	7.27882e+06	1.06613e+07	8.30274e+06	7.57534e+06	8.18467e+06	7.89078e+06	1.17408e+07	6.36419e+06	8.57631e+06	1.02052e+07	6.21093e+06
Com_3834_pos	Isopimpinellin	C13 H10 O5	246.052	6.7	247.059	No results	No results	Full match	1.01307e+07	1.05373e+07	1.09334e+07	1.30835e+07	1.14606e+07	9.39503e+06	1.35074e+07	1.46298e+07	1.26567e+07	8.73057e+06	1.02191e+07	8.26396e+06
Com_3853_pos	Triacanthine	C10 H13 N5	203.116	5.459	204.123	No results	No results	Full match	8.2357e+06	1.0019e+07	8.04292e+06	9.93649e+06	1.23006e+07	1.13709e+07	1.30643e+07	1.20189e+07	1.26055e+07	1.14169e+07	1.03011e+07	9.97802e+06
Com_3882_pos	Methyl hesperidin	C29 H36 O15	602.234	5.512	603.242	No results	Invalid mass	No results	2.7589e+06	6.19924e+06	2.74523e+06	1.27905e+07	8.37551e+06	1.24172e+07	7.06097e+06	3.23288e+06	1.0082e+07	6.85554e+06	6.16359e+06	5.70914e+06
Com_3894_pos	Hydroxycitric acid	C6 H8 O8	208.022	1.079	209.029	No results	No results	Full match	7.36309e+06	6.98762e+06	9.57915e+06	6.93959e+06	1.02058e+07	1.26405e+07	8.2076e+06	6.06195e+06	7.71229e+06	8.09435e+06	7.38099e+06	8.45087e+06
Com_3900_pos	N alpha-Acetyl-L-Arginine	C8 H16 N4 O3	216.122	1.385	217.129	No results	No results	Full match	1.09206e+07	1.02856e+07	8.407e+06	6.87536e+06	8.25327e+06	7.81012e+06	1.11573e+07	8.25274e+06	8.72701e+06	1.05229e+07	8.9352e+06	8.19019e+06
Com_3916_pos	3-(3,4,5-trimethoxyphenyl)propanoic acid	C12 H16 O5	222.087	6.217	223.094	Invalid mass	No results	No results	843038	542978	608123	1.21459e+07	1.25458e+06	1.24741e+07	2.09078e+06	1.18239e+07	1.75071e+06	849947	1.37764e+06	1.23626e+06
Com_3917_pos	lupinine	C10 H19 N O	169.147	6.76	170.154	No results	No results	Full match	6.84856e+06	6.36371e+06	6.20299e+06	1.00489e+07	7.88746e+06	1.1581e+07	9.43927e+06	1.20985e+07	1.13393e+07	8.23268e+06	6.7108e+06	1.16513e+07
Com_3962_pos	DIMBOA glucoside	C15 H19 N O10	373.102	2.162	374.11	No results	No results	Full match	8.08127e+06	1.07786e+07	9.47142e+06	5.99715e+06	5.78452e+06	7.86118e+06	1.03918e+07	1.22603e+07	1.29667e+07	1.10381e+07	9.0454e+06	8.85297e+06
Com_3964_pos	9-Oxo-10(E),12(E)-octadecadienoic acid	C18 H30 O3	294.218	8.529	295.225	No results	Full match	Full match	6.34238e+06	6.65711e+06	7.20124e+06	8.56344e+06	7.60662e+06	9.51878e+06	1.06934e+07	1.17589e+07	1.35557e+07	1.03322e+07	8.7999e+06	9.91018e+06
Com_4006_pos	ERH	C17 H28 N8 O6	440.218	7.713	441.225	Invalid mass	No results	No results	4.78609e+06	6.10316e+06	3.39457e+06	9.28379e+06	6.2139e+06	3.89345e+06	1.04412e+07	1.19362e+07	1.3214e+07	6.60833e+06	6.62413e+06	5.78846e+06
Com_4052_pos	Angeloyl-(+)-gomisin K3	C28 H36 O7	484.245	6.143	485.252	No results	No results	Full match	9.95504e+06	7.52662e+06	6.73205e+06	2.30608e+06	2.60134e+06	5.5129e+06	4.9478e+06	5.39985e+06	3.85209e+06	7.64571e+06	6.44078e+06	5.09755e+06
Com_4065_pos	Baohuoside I	C27 H30 O10	514.185	5.642	515.192	No results	No results	Full match	3.42594e+06	3.24645e+06	4.1683e+06	1.14686e+07	3.82115e+06	4.69269e+06	4.62611e+06	5.36592e+06	4.6818e+06	4.57186e+06	3.97532e+06	3.63118e+06
Com_4067_pos	Chlorogenic acid methyl ester	C17 H20 O9	368.111	5.686	369.118	No results	No results	Full match	7.6344e+06	6.16131e+06	7.02778e+06	1.14203e+07	8.16874e+06	6.83958e+06	1.10844e+07	1.18514e+07	1.23759e+07	9.2656e+06	8.60052e+06	9.6973e+06
Com_4068_pos	Tanshinone IIA	C19 H18 O3	294.125	5.503	295.133	No results	No results	Full match	8.00526e+06	5.37327e+06	6.78935e+06	1.14193e+07	7.31252e+06	1.01092e+07	9.16542e+06	8.94212e+06	8.61301e+06	6.1568e+06	7.31822e+06	7.92827e+06
Com_4150_pos	2-Phenylphenol	C12 H10 O	170.073	5.956	171.08	No results	No results	Full match	8.7636e+06	6.88826e+06	7.04331e+06	8.7954e+06	8.34627e+06	8.56768e+06	7.45597e+06	6.19956e+06	6.63298e+06	6.68843e+06	1.04924e+07	6.97797e+06
Com_4161_pos	Harpagide	C15 H24 O10	364.138	4.751	365.146	No results	No results	Full match	9.06025e+06	9.58554e+06	8.78786e+06	6.44244e+06	6.93065e+06	5.62221e+06	8.31488e+06	9.7606e+06	8.32376e+06	9.09267e+06	7.29996e+06	6.61789e+06
Com_4173_pos	Poricoic acid B	C30 H44 O5	484.319	6.383	485.325	No results	No results	Full match	7.46124e+06	8.19352e+06	7.78675e+06	8.74529e+06	1.0219e+07	8.73869e+06	6.83608e+06	7.73851e+06	7.34502e+06	9.58874e+06	8.20323e+06	6.75487e+06
Com_4232_pos	2-deoxyglucose-6-phosphate	C6 H13 O8 P	244.035	1.203	245.042	No results	No results	Full match	4.55152e+06	5.40525e+06	5.69044e+06	5.32806e+06	6.45864e+06	6.56282e+06	8.07931e+06	1.22046e+07	7.1579e+06	4.90287e+06	5.55904e+06	5.79564e+06
Com_4239_pos	4,5-diphenyl-2-(3,4,5-trimethoxyphenyl)-1H-imidazole	C24 H22 N2 O3	386.171	7.291	387.178	Invalid mass	No results	No results	6.00512e+06	5.91382e+06	5.32436e+06	9.1844e+06	6.32477e+06	7.99195e+06	1.04391e+07	1.21548e+07	8.29958e+06	7.18326e+06	7.31078e+06	7.91141e+06
Com_4242_pos	Deoxycorticosterone 21-glucoside	C27 H40 O8	510.282	6.04	511.29	No results	Invalid mass	No results	5.24292e+06	7.19452e+06	3.85743e+06	9.77395e+06	9.83519e+06	8.98391e+06	5.48857e+06	4.72676e+06	4.48876e+06	6.22815e+06	5.80903e+06	5.95367e+06
Com_4253_pos	Dihexylamine	C12 H27 N	185.214	6.502	186.222	Full match	Partial match	No results	3.5279e+06	2.775e+06	3.38353e+06	4.72759e+06	4.61439e+06	5.9619e+06	1.05016e+07	1.05215e+07	1.14705e+07	7.22069e+06	8.67281e+06	7.12434e+06
Com_4341_pos	N-[(Tert-butoxy)carbonyl]-L-tryptophan	C16 H20 N2 O4	304.143	5.639	305.15	No results	No results	Full match	5.92644e+06	5.2521e+06	4.79036e+06	7.28115e+06	4.37791e+06	6.83312e+06	1.08003e+07	9.6962e+06	9.97266e+06	6.79435e+06	6.95399e+06	6.95311e+06
Com_4384_pos	Morin Hydrate	C15 H12 O8	320.053	5.738	321.061	No results	No results	Full match	3.26003e+06	3.13885e+06	3.00094e+06	2.52991e+06	1.93161e+06	1.9541e+06	1.05767e+07	7.54499e+06	4.63809e+06	5.47657e+06	4.53766e+06	4.82308e+06
Com_4442_pos	ethyl 4-({[(3-morpholinopropyl)amino]carbothioyl}amino)benzoate	C17 H25 N3 O3 S	373.137	4.78	374.144	Invalid mass	No results	No results	7.77055e+06	8.18387e+06	7.7125e+06	4.2542e+06	4.27502e+06	4.08116e+06	5.51999e+06	7.72353e+06	5.54317e+06	6.92579e+06	4.96212e+06	5.79202e+06
Com_4455_pos	Ganoderic acid A	C30 H44 O7	516.309	6.37	517.316	No results	No results	Full match	7.90611e+06	5.08315e+06	4.63756e+06	1.78814e+06	2.08302e+06	1.29854e+06	1.46603e+06	1.51121e+06	1.08275e+06	1.85932e+06	2.6116e+06	1.78433e+06
Com_4481_pos	Aflatoxin M1	C17 H12 O7	328.064	1.07	329.072	No results	Invalid mass	No results	6.80506e+06	5.16248e+06	7.33096e+06	7.535e+06	8.5593e+06	8.08445e+06	6.87762e+06	9.16469e+06	8.9198e+06	4.4662e+06	5.67144e+06	5.99008e+06
Com_4487_pos	Casticin	C19 H18 O8	374.1	1.267	375.107	No results	No results	Full match	3.2857e+06	3.29024e+06	3.11538e+06	7.27751e+06	7.58821e+06	8.95578e+06	4.64062e+06	5.27446e+06	6.21026e+06	3.70779e+06	5.27154e+06	6.96143e+06
Com_4498_pos	D-(+)-Octopine	C9 H18 N4 O4	246.133	1.373	247.14	No results	No results	Full match	6.63833e+06	5.48818e+06	7.7591e+06	7.00533e+06	5.53153e+06	7.64081e+06	7.62336e+06	8.20583e+06	8.27406e+06	8.02858e+06	5.88048e+06	5.59615e+06
Com_4540_pos	Lupenone	C30 H48 O	424.371	9.47	425.378	No results	Full match	No results	2.51566e+06	6.25667e+06	7.56645e+06	2.8091e+06	4.67139e+06	4.28657e+06	3.79208e+06	4.52822e+06	3.95997e+06	5.50094e+06	5.73564e+06	5.43829e+06
Com_4557_pos	alpha-Zearalanol	C18 H26 O5	322.177	5.869	323.185	No results	No results	Full match	7.44115e+06	6.25625e+06	6.76904e+06	4.79345e+06	4.80685e+06	4.34271e+06	5.30091e+06	6.34426e+06	5.12621e+06	4.14975e+06	4.73893e+06	6.59425e+06
Com_4606_pos	1-Methylguanine	C6 H7 N5 O	165.065	4.717	166.072	No results	No results	Full match	7.26108e+06	5.68755e+06	4.97909e+06	3.5577e+06	3.32926e+06	3.66545e+06	5.89382e+06	7.55771e+06	6.35825e+06	4.91578e+06	4.63512e+06	4.90217e+06
Com_4615_pos	Picrotoxinin	C15 H16 O6	292.094	5.288	293.101	No results	No results	Full match	7.22227e+06	7.11664e+06	6.90082e+06	6.31938e+06	5.6177e+06	5.68172e+06	8.07104e+06	7.36661e+06	6.92722e+06	7.98905e+06	6.67784e+06	6.68335e+06
Com_4724_pos	R-Notoginsenoside R2	C41 H70 O13	770.479	8.81	771.485	No results	No results	Full match	2.83909e+06	1.25121e+06	915229	644142	1.04498e+06	379794	603235	837997	8.83704e+06	1.09978e+06	1.0317e+06	841027
Com_4725_pos	Topotecan	C23 H23 N3 O5	421.164	6.899	422.172	No results	No results	Full match	5.27671e+06	4.87376e+06	4.91235e+06	5.47759e+06	7.51439e+06	6.17088e+06	6.38899e+06	7.07489e+06	6.53082e+06	5.86311e+06	5.29197e+06	5.76389e+06
Com_4734_pos	HPK	C17 H28 N6 O4	380.217	7.249	381.225	Full match	No results	No results	6.79329e+06	6.4726e+06	6.36607e+06	906948	1.30367e+06	1.14673e+06	1.95809e+06	1.96944e+06	2.14253e+06	1.88502e+06	1.58968e+06	1.49792e+06
Com_4743_pos	1,2-dihydroxyheptadec-16-yn-4-yl acetate	C19 H34 O4	364.202	7.398	365.209	Invalid mass	No results	No results	4.39287e+06	4.67825e+06	3.8024e+06	7.84013e+06	6.37119e+06	7.09474e+06	5.93284e+06	7.18788e+06	6.48807e+06	5.66035e+06	5.46912e+06	5.44483e+06
Com_4772_pos	O-p-coumaroyl-O-salicyloyl quinic acid	C23 H22 O10	458.12	7.545	459.127	No results	No results	Full match	4.283e+06	6.85956e+06	6.72293e+06	2.20947e+06	1.86265e+06	2.33981e+06	1.00326e+06	991787	846751	3.22392e+06	3.48355e+06	3.64996e+06
Com_4812_pos	PC (16:2e/2:0)	C26 H50 N O7 P	519.333	9.037	520.341	No results	Full match	Full match	3.46199e+06	6.0473e+06	6.56309e+06	4.83945e+06	5.86411e+06	7.14289e+06	2.26991e+06	2.67935e+06	2.87851e+06	6.47543e+06	5.95254e+06	5.40711e+06
Com_4837_pos	Thymidine	C10 H14 N2 O5	242.09	6.466	243.097	No results	No results	Full match	3.68151e+06	3.08412e+06	3.44765e+06	6.8595e+06	6.8005e+06	7.433e+06	4.91425e+06	5.53277e+06	5.07016e+06	3.84005e+06	4.14065e+06	3.99843e+06
Com_4891_pos	LPC(1-acyl 18:2)	C26 H50 N O7 P	519.333	9.258	520.341	No results	No results	Full match	2.34859e+06	5.66374e+06	6.29848e+06	3.96906e+06	4.74146e+06	5.69921e+06	4.78985e+06	3.95015e+06	3.87413e+06	5.71403e+06	5.49409e+06	4.82491e+06
Com_4910_pos	L-Saccharopine	C11 H20 N2 O6	276.132	1.396	277.139	No results	Full match	Full match	5.7658e+06	4.49051e+06	5.65623e+06	5.73793e+06	4.57348e+06	4.99874e+06	7.78567e+06	7.25939e+06	7.99995e+06	5.75068e+06	5.3433e+06	4.66839e+06
Com_4963_pos	Alpha-Mangostin	C24 H26 O6	410.174	5.845	411.182	No results	No results	Full match	3.86537e+06	4.41135e+06	6.0719e+06	521230	474336	533867	4.33412e+06	6.07522e+06	1.99662e+06	2.18801e+06	2.40081e+06	1.99631e+06
Com_4974_pos	Vitamin A	C20 H30 O	286.23	5.709	287.237	No results	No results	Full match	5.19751e+06	5.25659e+06	6.05511e+06	4.17995e+06	3.56157e+06	4.35733e+06	3.35337e+06	4.71821e+06	4.53523e+06	4.73759e+06	4.68706e+06	4.45208e+06
Com_4986_pos	N-Oleoyl Glycine	C20 H37 N O3	339.277	8.09	340.285	No results	No results	Full match	5.45235e+06	4.99061e+06	6.00054e+06	3.48136e+06	2.85801e+06	3.15959e+06	3.65388e+06	3.23563e+06	4.90308e+06	3.95577e+06	3.05252e+06	3.35867e+06
Com_5012_pos	4-(4-chlorophenoxy)-3,5-dimethyl-1H-pyrazole	C11 H11 Cl N2 O	222.053	6.279	223.06	Invalid mass	No results	No match	5.85254e+06	5.10165e+06	4.59244e+06	2.53687e+06	3.33625e+06	3.79678e+06	4.37491e+06	4.15794e+06	3.3974e+06	4.48514e+06	4.00101e+06	5.0689e+06
Com_5024_pos	D-Glucarate	C6 H10 O8	210.038	1.083	211.045	No results	No results	Full match	4.74611e+06	4.75206e+06	5.51789e+06	6.73916e+06	5.90556e+06	6.40936e+06	6.53838e+06	6.54076e+06	5.50251e+06	5.32877e+06	5.14593e+06	5.17513e+06
Com_5079_pos	7-(2-hydroxypropan-2-yl)-1,4a-dimethyl-decahydronaphthalen-1-ol	C15 H28 O2	222.198	6.204	223.206	Invalid mass	No results	No match	5.61954e+06	4.94691e+06	4.5148e+06	2.99239e+06	4.01965e+06	3.73276e+06	3.91157e+06	3.6768e+06	3.99636e+06	3.90127e+06	3.98617e+06	3.83409e+06
Com_5100_pos	N1-(1H-1,2,3-benzotriazol-5-yl)-3,4,5-trimethoxybenzamide	C16 H16 N4 O4	328.122	4.688	329.129	Invalid mass	No results	No results	2.97127e+06	2.57779e+06	3.4981e+06	4.63195e+06	6.10508e+06	3.93007e+06	3.63627e+06	4.94465e+06	3.29871e+06	5.035e+06	4.36054e+06	3.93523e+06
Com_5101_pos	Silychristin	C25 H22 O10	482.121	5.848	483.129	No results	Full match	Full match	5.0804e+06	5.69773e+06	4.54772e+06	3.07895e+06	2.87941e+06	3.15815e+06	3.06931e+06	3.56489e+06	3.76447e+06	4.4115e+06	3.46359e+06	3.14313e+06
Com_5110_pos	(2E,4E)-N-(2-methylpropyl)deca-2,4-dienamide	C14 H25 N O	223.193	7.869	224.201	Full match	No results	No results	4.59782e+06	4.64622e+06	5.06606e+06	5.71631e+06	5.26511e+06	5.35742e+06	7.06492e+06	6.14364e+06	5.18568e+06	5.32665e+06	5.51338e+06	4.79694e+06
Com_5119_pos	N-Methyldioctylamine	C17 H37 N	255.293	6.811	256.3	Full match	No results	No results	1.73541e+06	1.91999e+06	1.24574e+06	2.8635e+06	1.08268e+06	955838	1.9211e+06	7.4857e+06	1.62974e+06	1.41264e+06	952989	995478
Com_5142_pos	Schizandrol A	C24 H32 O7	432.215	6.159	433.222	No results	No results	Full match	3.20032e+06	4.11419e+06	4.22762e+06	2.01682e+06	1.89933e+06	2.34488e+06	6.92434e+06	3.50477e+06	3.06233e+06	3.88038e+06	2.80566e+06	2.56381e+06
Com_5190_pos	Gamma-Glu-Leu	C11 H20 N2 O5	260.137	5.079	261.144	No results	No results	Full match	5.27351e+06	3.91142e+06	3.41431e+06	4.16696e+06	2.65088e+06	4.47939e+06	5.37607e+06	4.93611e+06	6.15061e+06	4.30888e+06	5.77705e+06	4.51198e+06
Com_5199_pos	N-Feruloylspermidine	C17 H27 N3 O3	321.205	4.814	322.213	No results	No results	Full match	1.82998e+06	3.70927e+06	2.55368e+06	4.40129e+06	4.05305e+06	5.91645e+06	2.76384e+06	3.68438e+06	3.35916e+06	5.64305e+06	5.8593e+06	4.07177e+06
Com_5259_pos	Glutathione	C10 H17 N3 O6 S	307.084	4.879	308.092	No results	No results	Full match	3.31829e+06	2.79158e+06	2.9863e+06	5.87251e+06	3.41472e+06	3.11269e+06	2.67887e+06	2.71748e+06	1.3575e+06	3.71703e+06	3.17167e+06	2.70663e+06
Com_5289_pos	LysoPE 18:2 (2n isomer)	C23 H44 N O7 P	477.286	8.964	478.294	No results	No results	Full match	1.99339e+06	3.90002e+06	3.72198e+06	3.81871e+06	4.39466e+06	5.30084e+06	2.13068e+06	2.48684e+06	2.13486e+06	5.55827e+06	5.19138e+06	4.79387e+06
Com_5293_pos	Uridine 5'-monophosphate	C9 H13 N2 O9 P	324.035	11.474	325.042	No results	No results	Full match	612324	3.11375e+06	4.95681e+06	399916	4.2135e+06	369986	386861	441070	454890	421113	378391	353824
Com_5358_pos	L-Homocystine	C8 H16 N2 O4 S2	268.054	11.953	269.061	No results	No results	Full match	4.09163e+06	3.9645e+06	4.29548e+06	4.89163e+06	2.91375e+06	4.19667e+06	4.49728e+06	4.91974e+06	4.20182e+06	3.75433e+06	3.87422e+06	5.09398e+06
Com_5366_pos	5-Methoxy-N,N-dimethyltryptamine	C13 H18 N2 O	218.142	6.681	219.149	No results	No results	Full match	691442	760979	643162	1.2448e+06	1.32461e+06	1.15769e+06	5.99688e+06	5.91317e+06	5.76024e+06	2.08944e+06	1.96853e+06	2.63781e+06
Com_5371_pos	4,7,8-trimethoxyfuro[2,3-b]quinoline	C14 H13 N O4	281.067	6.827	282.075	Invalid mass	No results	No results	4.66966e+06	2.36972e+06	1.40091e+06	2.43262e+06	1.48924e+06	1.52076e+06	1.27072e+06	2.17563e+06	1.96602e+06	2.32869e+06	2.71569e+06	2.39968e+06
Com_5389_pos	Demethoxycurcumin	C20 H18 O5	338.115	5.714	339.122	No results	No results	Full match	3.64293e+06	3.09391e+06	2.01065e+06	3.12001e+06	3.39659e+06	3.21268e+06	4.46355e+06	5.44603e+06	4.30927e+06	5.17858e+06	3.38524e+06	3.71815e+06
Com_5420_pos	Aloesin	C19 H22 O9	394.124	4.642	395.132	No results	Invalid mass	No results	2.35359e+06	2.90322e+06	2.76367e+06	4.76177e+06	3.76407e+06	3.56755e+06	5.38192e+06	6.09364e+06	5.86527e+06	3.62779e+06	4.93163e+06	3.43781e+06
Com_5438_pos	Mosloflavone	C17 H14 O5	298.084	5.73	299.091	No results	No results	Full match	3.68393e+06	2.89872e+06	4.52954e+06	1.61852e+06	834523	2.36542e+06	2.49945e+06	2.64318e+06	1.32869e+06	2.20516e+06	2.6152e+06	2.01555e+06
Com_5444_pos	2-Ethylbutyric Acid	C6 H12 O2	116.084	5.945	117.091	No results	No results	Full match	1.45821e+06	1.44632e+06	1.89415e+06	3.51893e+06	4.93834e+06	1.61657e+06	2.09047e+06	2.77215e+06	1.95254e+06	1.60778e+06	1.4025e+06	1.28765e+06
Com_5447_pos	S-(5-Adenosy)-L-Homocysteine	C14 H20 N6 O5 S	384.122	5.449	769.252	No results	No results	Full match	1.53839e+06	2.19819e+06	1.90818e+06	3.85273e+06	2.28069e+06	5.16544e+06	2.38684e+06	2.87149e+06	2.86371e+06	2.24086e+06	2.70107e+06	3.06278e+06
Com_5467_pos	Gly-Tyr	C11 H14 N2 O4	238.095	4.733	239.102	No results	No results	Full match	3.48997e+06	4.54673e+06	2.74243e+06	2.94704e+06	3.14479e+06	2.74504e+06	3.50444e+06	3.96558e+06	3.43063e+06	3.62102e+06	3.52768e+06	2.89473e+06
Com_5490_pos	Synephrine	C9 H13 N O2	167.095	5.918	357.178	No results	No results	Full match	3.37853e+06	3.51051e+06	3.08378e+06	4.35065e+06	4.59781e+06	5.02188e+06	2.54862e+06	1.88176e+06	3.01686e+06	3.4479e+06	3.19154e+06	3.44917e+06
Com_5522_pos	Curculigoside	C22 H26 O11	466.146	6.075	467.153	No results	No results	Full match	2.86385e+06	3.93065e+06	3.3529e+06	2.63292e+06	1.99217e+06	2.71036e+06	4.8154e+06	5.80524e+06	5.19182e+06	3.55375e+06	3.61437e+06	4.32106e+06
Com_5529_pos	Schisandrin B	C23 H28 O6	400.188	6.724	401.196	No results	No results	Full match	4.2005e+06	4.37774e+06	3.40348e+06	4.24229e+06	4.62735e+06	4.6346e+06	4.63105e+06	5.02589e+06	3.99877e+06	4.64581e+06	4.32973e+06	3.79898e+06
Com_5538_pos	Betulonic acid	C30 H46 O3	454.345	9.314	455.352	No results	No results	Full match	669204	1.11669e+06	1.90264e+06	2.93503e+06	3.67357e+06	4.89437e+06	2.92787e+06	3.17509e+06	2.27271e+06	2.44456e+06	2.74153e+06	2.99066e+06
Com_5631_pos	Lupulin A	C30 H46 O11	582.302	6.042	583.309	No results	No results	Full match	3.05815e+06	2.15802e+06	2.31954e+06	3.87182e+06	4.42443e+06	2.89057e+06	2.28823e+06	3.63913e+06	1.74514e+06	3.2505e+06	3.14831e+06	3.31829e+06
Com_5652_pos	Phloretic acid	C9 H10 O3	166.063	11.926	184.097	No results	No results	Full match	828919	799830	590089	848169	4.36125e+06	746324	1.06015e+06	1.11626e+06	870786	839493	634287	657677
Com_5706_pos	N-(Phenylacetyl)-L-phenylalanine	C17 H17 N O3	283.122	6.989	284.129	No results	No results	Full match	461676	544326	338062	245730	547217	509721	559391	533742	4.9338e+06	539209	595181	550967
Com_5721_pos	3-[(4-chlorophenyl)thio]-1-phenylprop-2-en-1-one	C15 H11 Cl O S	148.002	0.522	149.01	Invalid mass	No results	No results	2.07182e+06	3.03654e+06	3.80067e+06	3.08296e+06	3.33289e+06	2.04798e+06	3.47351e+06	2.75298e+06	2.81841e+06	2.23459e+06	2.27981e+06	1.92391e+06
Com_5749_pos	3,5,7-trihydroxy-2-phenyl-4H-chromen-4-one	C15 H10 O5	270.055	6.067	271.062	Invalid mass	Invalid mass	No results	3.57137e+06	3.26492e+06	3.72641e+06	1.96539e+06	2.22876e+06	2.01184e+06	1.67387e+06	1.79011e+06	2.16725e+06	2.68236e+06	3.69805e+06	2.70182e+06
Com_5757_pos	Galangin	C15 H10 O5	270.053	6.374	293.043	No results	No results	Full match	3.56925e+06	3.78376e+06	2.95918e+06	1.21915e+06	1.36849e+06	1.2602e+06	1.17627e+06	1.23873e+06	1.17674e+06	2.08642e+06	2.6192e+06	2.67835e+06
Com_5759_pos	methyl isoquinoline-3-carboxylate	C11 H9 N O2	187.061	4.887	188.068	Invalid mass	No results	No results	2.12702e+06	2.24173e+06	2.2905e+06	2.7782e+06	3.30381e+06	2.97679e+06	4.66825e+06	4.99259e+06	4.57698e+06	2.49306e+06	3.32052e+06	2.2776e+06
Com_5780_pos	Vitamin B2	C17 H20 N4 O6	376.139	5.373	377.146	No results	No results	Full match	3.56025e+06	3.28812e+06	3.40822e+06	4.23053e+06	3.653e+06	3.44078e+06	3.85568e+06	4.84382e+06	3.05529e+06	3.11909e+06	3.34791e+06	3.35592e+06
Com_5883_pos	Bufalin	C24 H34 O4	386.246	8.764	387.253	No results	No results	Full match	2.60583e+06	3.46692e+06	2.91293e+06	1.53403e+06	1.35312e+06	1.46065e+06	1.51561e+06	1.30117e+06	1.4424e+06	2.95413e+06	2.61482e+06	3.54276e+06
Com_5917_pos	Hederagenin	C30 H48 O4	472.356	8.669	473.362	No results	No results	Full match	2.2105e+06	2.59317e+06	2.77838e+06	2.54513e+06	2.19903e+06	2.11377e+06	3.94394e+06	4.07189e+06	3.99463e+06	3.70962e+06	3.43702e+06	3.29864e+06
Com_5925_pos	1-Methyladenine	C6 H7 N5	149.07	1.39	321.129	No results	No results	Full match	1.78889e+06	2.85268e+06	1.60339e+06	2.43544e+06	2.04768e+06	2.10013e+06	3.08882e+06	3.41065e+06	4.25338e+06	3.05731e+06	1.86481e+06	1.99112e+06
Com_5941_pos	Bevirimat	C36 H56 O6	584.406	9.63	585.414	No results	No results	Full match	430648	459159	501533	3.77681e+06	1.37705e+06	512688	1.71703e+06	563877	536504	543359	499793	462606
Com_5967_pos	Methyl Dihydrojasmonate	C13 H22 O3	226.157	7.374	227.164	No results	No results	Full match	2.86048e+06	2.96082e+06	2.72391e+06	3.72707e+06	2.59735e+06	2.66523e+06	2.3618e+06	2.56118e+06	2.68202e+06	3.16107e+06	3.44251e+06	2.94757e+06
Com_6002_pos	Cucurbitacin I	C30 H42 O7	514.295	6.171	515.302	No results	No results	Full match	1.58476e+06	1.0189e+06	1.15743e+06	964525	1.5045e+06	1.56175e+06	3.97947e+06	3.29572e+06	3.89132e+06	1.62147e+06	1.83803e+06	1.51935e+06
Com_6004_pos	N-Acetylaspartate	C6 H9 N O5	175.048	1.458	176.055	No results	No results	Full match	2.79933e+06	2.94979e+06	2.305e+06	3.19172e+06	2.73174e+06	3.1166e+06	2.28147e+06	3.41109e+06	3.27927e+06	3.49374e+06	2.89298e+06	1.66913e+06
Com_6086_pos	Curcumin	C21 H20 O6	330.168	5.488	331.176	No results	Invalid mass	No results	2.94108e+06	2.93405e+06	1.95285e+06	3.36068e+06	2.50567e+06	2.72683e+06	3.07755e+06	2.92731e+06	3.31361e+06	3.15294e+06	2.98875e+06	2.13529e+06
Com_6092_pos	LPC(1-acyl 18:3)	C26 H48 N O7 P	517.317	8.532	518.324	No results	No results	Full match	1.6441e+06	2.24409e+06	2.94342e+06	1.76074e+06	2.2879e+06	3.3253e+06	1.87198e+06	1.42655e+06	1.85532e+06	3.25642e+06	1.87209e+06	2.66359e+06
Com_6106_pos	Kojic acid	C6 H6 O4	142.024	9.06	143.032	No results	Invalid mass	No results	2.83153e+06	2.92702e+06	2.85577e+06	3.34224e+06	2.54459e+06	2.42217e+06	2.32921e+06	2.21222e+06	2.03522e+06	2.95365e+06	2.07232e+06	1.81029e+06
Com_6154_pos	Ginkgolide C	C20 H24 O11	440.13	4.835	441.138	No results	No results	Full match	2.04871e+06	2.55156e+06	2.8007e+06	1.46019e+06	1.69546e+06	1.9267e+06	2.57119e+06	2.2874e+06	2.01187e+06	2.42122e+06	1.75786e+06	1.38738e+06
Com_6261_pos	tetranor-12(R)-HETE	C16 H26 O3	248.177	6.833	249.185	Invalid mass	Invalid mass	No results	498190	396818	398638	567692	669678	2.95306e+06	668122	604036	1.93383e+06	605497	386218	430181
Com_6376_pos	5-Phenyl-2,4-pentadienoic acid	C11 H10 O2	174.068	5.12	175.075	No results	No results	Full match	1.29143e+06	1.78085e+06	1.25788e+06	2.35108e+06	2.01516e+06	1.35563e+06	2.33396e+06	3.19038e+06	2.04878e+06	1.71588e+06	1.27252e+06	1.40061e+06
Com_6451_pos	Myrislignan	C21 H26 O6	374.172	5.893	375.18	No results	No results	Full match	108046	2.26991e+06	107563	99328.4	81995.4	95958.4	110706	127007	111019	113106	102485	93307.2
Com_6462_pos	(-)-Catechin Gallate	C22 H18 O10	442.09	4.938	443.097	No results	No results	Full match	1.95028e+06	1.4372e+06	1.85393e+06	1.99114e+06	2.04682e+06	1.96881e+06	2.11559e+06	2.40399e+06	1.77638e+06	1.70638e+06	1.37315e+06	2.36923e+06
Com_6491_pos	beta-Nicotinamide Mononucleotide	C11 H15 N2 O8 P	334.058	5.978	335.065	No results	No results	Full match	1.30316e+06	1.61949e+06	1.34757e+06	1.39913e+06	1.48507e+06	1.65181e+06	1.3989e+06	2.92715e+06	1.97148e+06	1.79437e+06	1.20672e+06	1.73162e+06
Com_6562_pos	3-Hydroxynaphthalene-2,7-Disulphonic acid	C10 H8 O7 S2	303.972	4.787	304.98	No results	No results	Full match	1.36133e+06	1.37087e+06	1.33197e+06	1.5635e+06	1.91422e+06	2.36033e+06	505517	564137	655320	1.90049e+06	1.68954e+06	2.02925e+06
Com_6647_pos	Rhapontigenin	C15 H14 O4	258.089	5.584	534.212	No results	No results	Full match	1.25423e+06	1.9383e+06	1.43677e+06	1.23796e+06	1.5118e+06	1.77682e+06	398370	442212	421033	723204	381170	694511
Com_6687_pos	Wogonoside	C22 H20 O11	460.101	4.877	461.109	No results	No results	Full match	1.64811e+06	1.72811e+06	1.85167e+06	860326	899532	733924	1.48615e+06	1.74264e+06	1.76781e+06	1.58406e+06	1.87039e+06	1.65161e+06
Com_6690_pos	Lathyrol	C20 H30 O4	334.213	5.909	335.221	No results	No results	Full match	794617	1.09392e+06	1.37091e+06	827793	905274	1.25096e+06	1.21248e+06	1.15136e+06	1.30785e+06	1.45128e+06	959185	1.98026e+06
Com_6800_pos	Orientin	C21 H20 O11	448.1	4.7	449.107	No results	No results	Full match	1.61214e+06	1.25453e+06	839547	1.18257e+06	1.81214e+06	961979	997061	1.37737e+06	1.85861e+06	1.5745e+06	807883	1.05469e+06
Com_6812_pos	Sequoyitol	C7 H14 O6	194.079	1.947	195.086	No results	No results	Full match	382933	728227	415534	1.09797e+06	1.15381e+06	1.20533e+06	1.50481e+06	1.39878e+06	2.10851e+06	549048	1.05789e+06	1.18677e+06
Com_6913_pos	Mangiferin	C19 H18 O11	422.085	4.913	423.092	No results	No results	Full match	558398	652458	966812	1.24522e+06	1.43774e+06	1.71935e+06	1.89045e+06	774112	990259	541203	514554	770314
Com_7000_pos	Dicoumarol	C19 H12 O6	336.065	5.724	337.072	No results	No results	Full match	467517	303525	275722	279323	254502	275384	1.35452e+06	878695	1.76327e+06	331923	287523	416364
Com_7008_pos	L-cysteine	C3 H7 N O2 S	121.02	1.796	122.027	No results	No results	Full match	1.11632e+06	800785	1.31142e+06	1.28001e+06	1.19702e+06	1.37143e+06	1.47804e+06	1.75846e+06	1.2485e+06	1.26972e+06	1.51607e+06	1.22047e+06
Com_7144_pos	10-Gingerol	C21 H34 O4	350.245	5.903	351.253	No results	No results	Full match	706386	919213	814550	604878	1.28841e+06	1.07388e+06	1.34207e+06	1.42177e+06	833987	1.10635e+06	686975	773118
Com_7335_pos	Agarotetrol	C17 H18 O6	318.11	5.639	319.117	No results	No results	Full match	674661	650944	623037	597530	521037	595841	1.15962e+06	873686	780050	702145	599911	684794
Com_7362_pos	3-Butylidenephthalide	C12 H12 O2	188.084	3.476	189.091	No results	No results	Full match	356561	108456	104834	181578	132607	1.00238e+06	190717	182168	148881	158301	226551	153951
Com_7372_pos	Ethyl gallate	C9 H10 O5	198.052	0.52	199.06	No results	No results	Full match	276846	366736	862215	671739	731744	104856	610619	642413	859528	495888	465596	345327
Com_7542_pos	N-(4-piperidinophenyl)-2-thiophenecarboxamide	C16 H18 N2 O S	308.09	6.282	309.097	Invalid mass	No results	No results	488930	513781	453898	401466	416888	720105	487123	484325	469163	463005	436058	511301
Com_7631_pos	Kynurenic acid	C10 H7 N O3	189.043	4.564	190.05	No results	No results	Full match	134321	140914	527277	135276	291221	153973	142576	141417	240968	110187	128417	94233.6
Com_7735_pos	Diallyl sulfide	C6 H10 S	114.05	9.716	246.134	No results	No results	Full match	113716	76913.3	118177	449377	105470	138644	116139	89205	101215	160124	94195.8	96079
Com_21_pos	Dihydromyricetin	C15 H12 O8	320.053	5.036	321.061	No results	Full match	Full match	1.18785e+10	1.27023e+10	1.19951e+10	1.07404e+10	1.03438e+10	1.38106e+10	1.0492e+10	9.88624e+09	9.21127e+09	1.38308e+10	1.39343e+10	1.32649e+10
Com_56_pos	Lactose	C12 H22 O11	342.116	1.353	343.124	No results	No results	Full match	2.15853e+09	1.20346e+09	2.07948e+09	4.91187e+09	5.46976e+09	6.38109e+09	2.62287e+09	2.05088e+09	1.65028e+09	1.08437e+09	2.36628e+09	1.87628e+09
Com_62_pos	Quercetin-3-O-beta-glucopyranosyl-6'-acetate	C23 H22 O13	506.106	5.256	507.113	No results	Full match	No results	3.90692e+09	4.91575e+09	4.09299e+09	3.03712e+09	2.4446e+09	3.1804e+09	1.33832e+09	1.18001e+09	1.2526e+09	3.39998e+09	3.02548e+09	3.52528e+09
Com_63_pos	Syringetin	C17 H14 O8	346.069	5.634	347.076	No results	No results	Full match	4.529e+09	4.51274e+09	4.50224e+09	2.57104e+09	2.51901e+09	2.72971e+09	4.68411e+09	5.11027e+09	6.15077e+09	4.19505e+09	4.19151e+09	4.10258e+09
Com_79_pos	Laricitrin	C16 H12 O8	332.053	5.534	333.06	No results	No results	Full match	3.43756e+09	3.50162e+09	3.36778e+09	1.93759e+09	1.91863e+09	2.02225e+09	3.09832e+09	3.60119e+09	3.35345e+09	3.38335e+09	3.31827e+09	3.10655e+09
Com_105_pos	Isovitexin	C21 H20 O10	432.106	5.27	433.113	No results	No results	Full match	2.43136e+09	2.52144e+09	2.60612e+09	2.52215e+09	2.37374e+09	2.51046e+09	2.35599e+09	2.51769e+09	2.35536e+09	2.53387e+09	2.51345e+09	2.53285e+09
Com_134_pos	4-Hydroxy-2,5-dimethyl-3(2H)furanone	C6 H8 O3	128.047	1.402	129.055	No results	No results	Full match	8.11417e+08	8.11823e+08	6.92348e+08	1.40605e+09	1.84048e+09	6.55923e+08	1.17533e+09	1.83176e+09	8.26915e+08	6.79061e+08	7.14186e+08	9.14892e+08
Com_193_pos	Catechol	C6 H6 O2	110.037	1.397	111.044	No results	No results	Full match	3.80082e+08	4.98048e+08	4.26605e+08	1.2355e+09	1.21581e+09	3.98568e+08	6.97932e+08	1.27023e+09	5.41952e+08	3.78366e+08	3.04307e+08	5.77821e+08
Com_195_pos	α-Lactose	C12 H22 O11	359.143	1.38	360.15	Invalid mass	Invalid mass	No results	5.18821e+08	3.81092e+08	4.62161e+08	1.25608e+09	1.06086e+09	1.11625e+09	2.68601e+08	2.96569e+08	2.82009e+08	8.86256e+08	6.17492e+08	4.66144e+08
Com_231_pos	2-Hydroxycinnamic acid	C9 H8 O3	164.047	1.467	165.055	Full match	Not the top hit	Full match	5.68676e+08	5.90824e+08	5.68623e+08	6.11509e+08	4.84818e+08	5.68816e+08	1.06221e+09	1.20128e+09	1.11995e+09	6.52218e+08	6.96132e+08	6.85683e+08
Com_236_pos	D-(+)-Maltose	C12 H22 O11	364.098	1.428	365.105	Invalid mass	Invalid mass	No results	4.90764e+08	1.79858e+08	6.17647e+08	6.25685e+08	5.64046e+08	6.26702e+08	4.87061e+08	4.85391e+08	4.9471e+08	5.40924e+08	6.51612e+08	9.11554e+08
Com_311_pos	3-Methylcrotonylglycine	C7 H11 N O3	157.074	4.981	158.081	No results	No results	Full match	5.34071e+08	5.36142e+08	5.61893e+08	5.13053e+08	4.74623e+08	4.56498e+08	3.83215e+08	3.86728e+08	3.7808e+08	4.23356e+08	4.3413e+08	4.22929e+08
Com_316_pos	6-Phosphogluconic acid	C6 H13 O10 P	276.025	1.45	277.032	No results	No results	Full match	9.63794e+07	1.1125e+08	1.15122e+08	1.84114e+08	2.14025e+08	1.76163e+08	6.90562e+08	2.69149e+08	1.43818e+08	1.54078e+08	1.43675e+08	1.7471e+08
Com_377_pos	Irisolidone 7-O-beta-d-glucoside	C23 H24 O11	476.133	5.351	477.141	No results	No results	Full match	3.60781e+08	3.36994e+08	3.64787e+08	3.3324e+08	2.82574e+08	3.44154e+08	5.56154e+08	5.86607e+08	5.17271e+08	4.00261e+08	4.25837e+08	4.09894e+08
Com_385_pos	Naringenin chalcone	C15 H12 O5	272.07	6.387	273.076	No results	No results	Full match	3.95724e+08	4.36441e+08	3.81567e+08	1.54715e+08	1.42052e+08	1.3897e+08	6.54579e+07	7.83646e+07	6.17383e+07	2.1469e+08	2.22565e+08	2.13511e+08
Com_392_pos	TBHQ	C10 H14 O2	166.099	6.901	167.107	No results	No results	Full match	4.12035e+08	3.04485e+08	3.28147e+08	4.13329e+08	4.05363e+08	4.16597e+08	4.26234e+08	4.50298e+08	4.4928e+08	3.80361e+08	3.79939e+08	3.75117e+08
Com_460_pos	Asp-Glu	C9 H14 N2 O7	245.054	1.39	246.061	No results	Invalid mass	No results	2.15901e+08	1.79633e+08	1.89815e+08	2.36916e+08	2.60098e+08	2.53403e+08	3.67848e+08	3.22654e+08	2.86848e+08	2.33572e+08	3.61245e+08	3.17633e+08
Com_464_pos	4-Ethylphenol	C8 H10 O	122.073	5.458	123.081	No results	No results	Full match	1.84588e+08	2.15916e+08	1.41553e+08	1.99562e+08	1.98858e+08	2.44159e+08	4.06557e+08	3.65287e+08	4.06974e+08	1.86583e+08	2.24946e+08	2.07178e+08
Com_499_pos	DL-Methionine	C5 H11 N O2 S	149.051	1.481	150.058	No results	No results	Full match	2.51469e+08	2.04891e+08	2.08235e+08	2.43313e+08	1.66383e+08	1.56861e+08	3.70712e+08	3.57553e+08	3.31403e+08	2.15419e+08	2.08616e+08	2.03007e+08
Com_528_pos	4-oxo-4,5,6,7-tetrahydrobenzo[b]furan-3-carboxylic acid	C9 H8 O4	180.042	5.482	181.05	Full match	No results	Full match	1.57615e+08	2.19472e+08	1.91329e+08	2.92069e+08	2.55153e+08	2.76338e+08	2.42016e+08	2.6097e+08	2.55774e+08	1.97045e+08	2.16903e+08	2.89139e+08
Com_615_pos	Methyl linoleate	C19 H34 O2	294.255	7.92	295.263	No results	Full match	Full match	6.25623e+07	1.9959e+08	1.96267e+08	2.36979e+08	2.29249e+08	2.26023e+08	2.16988e+08	2.41783e+08	2.35182e+08	2.12773e+08	2.19926e+08	1.8767e+08
Com_674_pos	Sodium Houttuyfonate	C14 H27 Na O5 S	330.147	5.447	331.154	No results	No results	Full match	8.36204e+07	9.13148e+07	8.84395e+07	1.19966e+08	1.18932e+08	1.03288e+08	2.13792e+08	2.38287e+08	2.3604e+08	1.38926e+08	1.1708e+08	1.22485e+08
Com_681_pos	Cytidine	C9 H13 N3 O5	243.086	1.621	244.093	No results	Full match	Full match	8.69175e+07	1.41377e+08	1.07766e+08	1.76533e+08	9.40953e+07	2.08819e+08	1.24558e+08	1.84593e+08	2.31188e+08	1.64079e+08	8.09984e+07	1.2586e+08
Com_684_pos	m-Cresol	C7 H8 O	108.058	5.607	109.065	No results	No results	Full match	2.69409e+07	1.69085e+08	1.64132e+08	1.53747e+08	1.36492e+08	1.39744e+08	2.30778e+08	1.81807e+08	1.81214e+08	1.61298e+08	1.36781e+08	1.53209e+08
Com_700_pos	Olivetol	C11 H16 O2	180.115	6.901	181.122	No results	No results	Full match	1.12401e+08	1.15493e+08	1.18569e+08	1.88116e+08	1.79027e+08	2.03906e+08	1.05973e+08	9.59763e+07	9.57518e+07	1.0077e+08	1.03838e+08	1.07237e+08
Com_708_pos	Gingerglycolipid B	C33 H58 O14	678.383	8.728	679.39	No results	No results	Full match	9.57599e+07	1.48984e+08	1.49713e+08	1.03088e+08	1.04463e+08	1.25368e+08	1.50477e+08	1.39641e+08	1.40097e+08	1.94928e+08	1.9066e+08	1.76692e+08
Com_913_pos	3-Dehydroshikimic acid	C7 H8 O5	172.037	5.546	173.045	No results	No results	Full match	1.17752e+08	1.27587e+08	1.23221e+08	7.27048e+07	6.19896e+07	7.82208e+07	6.12481e+07	6.13875e+07	7.18465e+07	9.221e+07	8.7458e+07	1.01184e+08
Com_916_pos	Valepotriate	C22 H30 O8	422.193	5.8	423.2	No results	No results	Full match	6.26982e+06	1.26797e+08	9.67312e+07	1.38925e+08	1.32903e+08	1.29914e+08	1.27763e+08	1.27638e+08	1.00949e+08	1.22798e+08	1.31696e+08	1.17091e+08
Com_941_pos	trans-beta-Ionone	C13 H20 O	192.151	5.649	193.159	No results	No results	Full match	9.88566e+07	8.04245e+07	9.44934e+07	1.06668e+08	1.09879e+08	1.04294e+08	1.51031e+08	1.50759e+08	1.36304e+08	1.12508e+08	1.05828e+08	1.04862e+08
Com_993_pos	Myricetin 3-O-galactoside	C21 H20 O13	480.09	5.019	481.097	No results	No results	Full match	9.15643e+07	6.64962e+07	3.74769e+07	1.11009e+08	1.1269e+08	1.2701e+08	1.1094e+08	1.09663e+08	1.02741e+08	1.13077e+08	1.11388e+08	1.08663e+08
Com_1024_pos	Ketoisophorone	C9 H12 O2	152.084	5.956	153.091	No results	No results	Full match	6.52285e+07	6.79649e+07	8.58428e+07	1.21668e+08	1.12421e+08	1.1715e+08	5.89948e+07	5.94587e+07	8.41845e+07	5.36765e+07	7.57237e+07	9.38799e+07
Com_1039_pos	Scutellarin	C21 H18 O12	462.079	5.015	463.086	No results	No results	Full match	8.72734e+07	5.86894e+07	3.00699e+07	1.03839e+08	1.04208e+08	1.19112e+08	1.02255e+08	1.02072e+08	9.05594e+07	1.07162e+08	1.01055e+08	9.91045e+07
Com_1156_pos	N-Acetylneuraminic acid	C11 H19 N O9	309.106	1.446	310.113	No results	No results	Full match	7.06618e+07	9.10033e+07	7.99257e+07	6.11218e+07	4.40155e+07	8.84543e+07	2.64251e+07	3.64841e+07	3.253e+07	8.41351e+07	8.29925e+07	4.63577e+07
Com_1367_pos	Astilbin	C21 H22 O11	450.115	5.442	451.122	No results	No results	Full match	4.09996e+07	4.80485e+07	4.12431e+07	6.35721e+07	3.70613e+07	5.44377e+07	6.41635e+07	9.46659e+07	8.52614e+07	5.27928e+07	5.97269e+07	4.63642e+07
Com_1460_pos	Isochlorogenic acid C	C25 H24 O12	516.125	6.598	517.132	No results	No results	Full match	6.3149e+07	6.43921e+07	5.53114e+07	3.58069e+07	3.60901e+07	4.01303e+07	5.01582e+07	6.44971e+07	3.95759e+07	5.33992e+07	4.63733e+07	5.07437e+07
Com_1484_pos	(+)-epipinoresinol-4-O-beta-D-glucoside	C26 H32 O11	520.193	5.836	521.2	No results	No results	Full match	5.86189e+07	5.50606e+07	6.23624e+07	3.48358e+07	3.31001e+07	4.13198e+07	2.87598e+07	3.18122e+07	3.92208e+07	4.93521e+07	4.61125e+07	4.01654e+07
Com_1537_pos	Wulignan A1	C20 H22 O5	342.147	7.498	343.154	No results	No results	Full match	1.97763e+06	4.30271e+06	2.01297e+06	6.77511e+07	6.34994e+07	6.31048e+07	2.04015e+06	2.9749e+06	2.62899e+06	1.97395e+07	1.77741e+07	1.88984e+07
Com_1622_pos	Pterosin B	C14 H18 O2	218.131	4.982	219.138	No results	No results	Full match	3.09757e+07	2.91666e+07	2.45842e+07	3.73566e+07	3.30442e+07	3.05034e+07	5.99575e+07	5.73194e+07	6.96006e+07	3.41681e+07	3.9909e+07	3.3731e+07
Com_1780_pos	Eupatilin	C18 H16 O7	344.09	4.944	345.097	No results	No results	Full match	3.24838e+07	3.32664e+07	3.83276e+07	3.9044e+07	4.53409e+07	5.18584e+07	4.54857e+07	5.54094e+07	4.40395e+07	5.12648e+07	3.95944e+07	3.41938e+07
Com_2173_pos	Protosappanin B	C16 H16 O6	304.095	5.125	305.102	No results	No results	Full match	2.27708e+07	2.30319e+07	2.48417e+07	3.20672e+07	2.76891e+07	2.82875e+07	4.25331e+07	3.95628e+07	4.19239e+07	2.2152e+07	2.30638e+07	2.46843e+07
Com_2178_pos	O-Phospho-L-serine	C3 H8 N O6 P	185.009	1.29	186.017	No results	No results	Full match	3.32085e+07	2.89026e+07	2.70682e+07	3.11328e+07	2.67303e+07	2.32186e+07	2.58381e+07	2.40497e+07	1.61828e+07	2.43916e+07	2.65512e+07	2.4263e+07
Com_2315_pos	p-Aminocinnamic acid	C9 H9 N O2	163.063	4.835	164.071	No results	No results	Full match	2.968e+07	1.54192e+07	2.13536e+07	1.85042e+07	2.56617e+07	2.22811e+07	2.61086e+07	2.59993e+07	2.25016e+07	2.00242e+07	2.85754e+07	2.06372e+07
Com_2559_pos	Ligustilide	C12 H14 O2	190.1	5.858	191.107	No results	Full match	Full match	1.37568e+07	1.51216e+07	2.50075e+07	1.38873e+07	4.7441e+06	1.20959e+07	2.36191e+07	1.42701e+07	2.27862e+07	1.37197e+07	1.11413e+07	1.29038e+07
Com_2726_pos	Trilobatin	C21 H24 O10	436.136	5.492	437.143	No results	No results	Full match	1.91281e+07	2.0935e+07	2.03028e+07	1.99709e+07	2.43252e+07	2.37496e+07	2.44253e+07	2.03804e+07	2.50376e+07	2.34318e+07	2.40724e+07	2.14254e+07
Com_2903_pos	beta-Alanine methyl ester hydrochloride	C4 H10 Cl N O2	139.04	5.491	140.047	No results	No results	Full match	1.21522e+07	1.55495e+07	1.6682e+07	2.0734e+07	2.18169e+07	2.06403e+07	1.56311e+07	1.7694e+07	1.99746e+07	1.82715e+07	1.64252e+07	1.44418e+07
Com_2909_pos	Ganoderic acid C2	C30 H46 O7	518.324	6.329	519.332	No results	No results	Full match	2.17298e+06	6.34508e+06	2.0622e+06	4.25569e+06	2.02865e+06	3.84349e+06	4.65261e+06	5.5601e+06	2.55073e+07	7.09411e+06	6.2004e+06	4.20726e+06
Com_2983_pos	C-hexosyl-luteolin O-p-coumaroylhexoside	C36 H36 O18	756.19	5.73	757.197	No results	No results	Full match	1.83106e+07	1.65106e+07	1.53281e+07	1.88288e+07	1.57048e+07	2.17228e+07	2.07215e+07	2.19798e+07	1.94449e+07	1.74172e+07	1.74258e+07	1.86115e+07
Com_3377_pos	(+)-Catechin	C15 H14 O6	290.079	4.933	291.086	No results	No results	Full match	1.05448e+07	9.77322e+06	1.12742e+07	1.70598e+07	1.46204e+07	1.43767e+07	1.53755e+07	1.33359e+07	1.35045e+07	1.37461e+07	1.30481e+07	1.22315e+07
Com_3536_pos	Praeruptorin A	C21 H22 O7	386.137	5.602	387.144	No results	No results	Full match	8.31525e+06	7.16143e+06	8.34932e+06	1.37507e+07	1.48006e+07	1.16462e+07	1.00761e+07	1.32694e+07	1.15776e+07	1.08905e+07	1.12427e+07	9.12983e+06
Com_3640_pos	Rosmarinic acid	C18 H16 O8	360.084	4.886	361.092	No results	No results	Full match	9.63076e+06	1.30599e+07	1.13302e+07	4.83344e+06	6.19966e+06	9.00924e+06	6.59187e+06	6.31527e+06	7.18259e+06	9.80958e+06	1.12437e+07	1.04561e+07
Com_3676_pos	Kaji-ichigoside F1	C36 H58 O10	650.401	6.589	651.408	No results	No results	Full match	1.13871e+07	6.93372e+06	1.16902e+07	1.29782e+07	1.09725e+07	1.26087e+07	1.531e+07	1.68156e+07	1.34718e+07	1.23996e+07	1.09724e+07	7.6942e+06
Com_3945_pos	Anise oil	C14 H18 O3	234.126	4.943	235.133	No results	No results	Full match	5.56157e+06	6.86033e+06	3.54549e+06	6.97093e+06	7.07424e+06	9.28581e+06	1.36418e+07	1.33979e+07	1.30848e+07	7.52399e+06	6.87172e+06	9.21811e+06
Com_4417_pos	Asperulosid	C18 H22 O11	414.117	5.382	867.197	No results	No results	Full match	6.9631e+06	8.29426e+06	3.18082e+06	6.62139e+06	6.05208e+06	7.67377e+06	8.61373e+06	7.36787e+06	984523	7.62206e+06	6.75457e+06	6.10001e+06
Com_4532_pos	Trehalose 6-phosphate	C12 H23 O14 P	422.082	5.302	423.089	No results	No results	Full match	1.91789e+06	1.96046e+06	2.71766e+06	5.30115e+06	4.42791e+06	6.35675e+06	9.43802e+06	1.02604e+07	8.27592e+06	3.37504e+06	2.86814e+06	3.19632e+06
Com_4736_pos	Polypodine B	C27 H44 O8	496.303	8.252	497.311	No results	No results	Full match	5.15722e+06	6.97283e+06	6.20113e+06	2.99056e+06	3.36112e+06	3.47728e+06	5.9146e+06	4.7652e+06	2.6333e+06	6.10788e+06	5.80179e+06	5.87286e+06
Com_4880_pos	(-)-Arctigenin	C21 H24 O6	372.157	5.799	373.164	No results	No results	Full match	4.69624e+06	5.99131e+06	6.32413e+06	4.98986e+06	4.94154e+06	5.51331e+06	7.65852e+06	7.46801e+06	7.27226e+06	6.31875e+06	5.16015e+06	5.0279e+06
Com_5486_pos	Prim-O-glucosylcimifugin	C22 H28 O11	468.161	5.957	469.169	No results	Full match	Full match	4.36283e+06	4.46534e+06	3.85724e+06	4.47034e+06	4.21801e+06	3.55835e+06	2.14825e+06	1.4568e+06	2.52559e+06	3.35158e+06	3.05175e+06	3.086e+06

## Sheet: meta_intensity_neg
ID	Name	Formula	Molecular Weight	RT [min]	m/z	mzCloud_Results	mzVault_Results	MassList_Results	neg_PB_1	neg_PB_2	neg_PB_3	neg_PR_1	neg_PR_2	neg_PR_3	neg_BR_1	neg_BR_2	neg_BR_3	neg_QC1	neg_QC2	neg_QC3
Com_24_neg	DL-Malic acid	C4 H6 O5	134.021	1.629	133.014	Full match	Full match	Full match	8.22962e+09	8.81445e+09	8.3273e+09	3.56384e+09	3.65048e+09	3.15029e+09	6.25671e+09	6.28658e+09	7.80795e+09	7.46772e+09	7.27923e+09	4.8298e+09
Com_30_neg	2-Furoic acid	C5 H4 O3	112.016	1.867	111.009	Full match	Full match	Full match	2.30718e+09	6.89582e+09	6.52159e+09	7.78664e+09	6.91148e+09	7.3673e+09	4.37176e+09	3.42283e+09	1.58684e+09	5.97656e+09	6.35067e+09	6.46898e+09
Com_109_neg	α,α-Trehalose	C12 H22 O11	342.116	1.36	341.108	Full match	Full match	Full match	1.74794e+09	1.97225e+09	1.67656e+09	6.46982e+08	6.18133e+08	6.52165e+08	7.38254e+08	7.03871e+08	6.31782e+08	1.29761e+09	1.15322e+09	1.1898e+09
Com_124_neg	D-(-)-Lyxose	C5 H10 O5	150.053	1.332	149.045	Full match	Full match	Full match	8.56815e+08	9.7997e+08	9.48571e+08	1.10214e+09	1.02133e+09	1.04751e+09	1.66781e+09	1.66457e+09	1.9389e+09	1.23171e+09	1.20141e+09	1.18679e+09
Com_139_neg	2-Oxobutyric acid	C4 H6 O3	102.032	1.437	101.024	Full match	Full match	No results	1.0352e+09	1.1746e+09	5.57919e+08	1.17673e+09	1.17781e+09	1.2513e+09	1.2127e+09	1.23337e+09	1.47847e+09	9.32602e+08	1.09235e+09	1.19174e+09
Com_160_neg	Gluconic acid	C6 H12 O7	196.058	1.307	195.051	Full match	Full match	Full match	6.25267e+08	6.48008e+08	6.47697e+08	8.21658e+08	7.77504e+08	8.07121e+08	1.25093e+09	1.26345e+09	1.31004e+09	9.23391e+08	8.65025e+08	8.64007e+08
Com_185_neg	D-Mannose 6-phosphate	C6 H13 O9 P	260.029	1.309	259.022	Full match	Full match	Full match	3.9345e+08	3.47183e+08	3.62931e+08	4.76156e+08	4.44522e+08	5.06639e+08	7.07149e+08	7.2896e+08	1.10722e+09	6.95196e+08	4.341e+08	5.73158e+08
Com_213_neg	Sucrose	C12 H22 O11	342.116	1.548	341.108	Full match	Full match	Full match	4.77324e+08	7.57178e+08	6.55084e+08	2.54154e+08	1.18193e+08	2.46123e+08	1.9319e+08	1.89445e+08	1.93514e+08	4.57163e+08	6.20942e+08	4.5281e+08
Com_219_neg	4,5-Dicaffeoylquinic acid	C25 H24 O12	516.126	5.449	515.119	Full match	Full match	Full match	6.67401e+08	6.94803e+08	6.84162e+08	6.37057e+08	5.57285e+08	6.35676e+08	8.24798e+08	7.92607e+08	7.88074e+08	7.27958e+08	6.63164e+08	7.23004e+08
Com_236_neg	Caffeic acid	C9 H8 O4	180.042	5.389	179.035	Full match	Full match	Full match	3.30074e+08	3.38759e+08	3.67882e+08	6.4417e+08	6.18291e+08	6.28201e+08	3.05043e+08	3.01019e+08	3.05107e+08	3.82896e+08	4.01325e+08	4.0271e+08
Com_254_neg	L-Threonic acid	C4 H8 O5	136.037	1.324	135.03	Full match	Full match	No results	5.24875e+08	5.7353e+08	5.64946e+08	4.96518e+08	4.547e+08	4.44072e+08	5.67577e+08	5.84816e+08	6.68891e+08	4.9369e+08	5.23897e+08	5.53851e+08
Com_258_neg	β-D-Glucopyranuronic acid	C6 H10 O7	194.042	1.317	193.035	Full match	Full match	Full match	3.86658e+08	3.80115e+08	3.6756e+08	5.44126e+08	4.72401e+08	3.99295e+08	6.5672e+08	5.82594e+08	7.16993e+08	5.28728e+08	4.23607e+08	3.75153e+08
Com_294_neg	Uridine 5'-diphosphogalactose	C15 H24 N2 O17 P2	566.055	1.509	565.047	Full match	Full match	Full match	2.51183e+08	4.18543e+08	2.95753e+08	4.96978e+08	4.56228e+08	4.73307e+08	4.77421e+08	4.08563e+08	4.51092e+08	4.28861e+08	3.28174e+08	3.92371e+08
Com_296_neg	Suberic acid	C8 H14 O4	174.089	5.71	173.082	Full match	Full match	Full match	4.62293e+08	4.83693e+08	4.52026e+08	2.49759e+08	2.48196e+08	2.46488e+08	1.88314e+08	1.92911e+08	2.02368e+08	3.08448e+08	2.9311e+08	2.98961e+08
Com_325_neg	Corchorifatty acid F	C18 H32 O5	328.225	6.361	327.218	Full match	Full match	No results	3.26913e+08	3.31619e+08	3.26982e+08	2.49207e+08	2.26679e+08	2.30707e+08	5.1995e+08	5.178e+08	5.01342e+08	3.45448e+08	3.12528e+08	3.3628e+08
Com_383_neg	Threonine	C4 H9 N O3	119.058	1.291	118.051	Full match	Full match	Full match	3.23863e+08	3.58514e+08	3.30911e+08	1.95343e+08	1.87047e+08	1.99214e+08	3.64524e+08	3.51404e+08	3.33434e+08	2.95374e+08	2.75167e+08	2.97264e+08
Com_434_neg	Eugenol	C10 H12 O2	164.084	5.94	163.076	Full match	Full match	Full match	1.65505e+08	1.62247e+08	1.54577e+08	1.59103e+08	1.38141e+08	1.39518e+08	3.49304e+08	3.55162e+08	3.5366e+08	1.99808e+08	1.98776e+08	1.97258e+08
Com_514_neg	Ascorbic acid	C6 H8 O6	176.032	1.366	175.025	Full match	Full match	Full match	1.77338e+08	1.74363e+08	1.719e+08	2.53631e+08	2.16292e+08	1.89267e+08	2.16936e+08	2.10434e+08	2.4988e+08	2.01489e+08	2.06613e+08	1.43719e+08
Com_620_neg	Naringenin	C15 H12 O5	272.068	5.988	271.061	Full match	Full match	Full match	1.69335e+08	1.57335e+08	1.24087e+08	1.5895e+08	1.28277e+08	1.46014e+08	1.74679e+08	1.76327e+08	1.04147e+08	1.97331e+08	1.89602e+08	1.95201e+08
Com_680_neg	Glycerol 3-phosphate	C3 H9 O6 P	172.013	1.316	171.006	Full match	Full match	No results	1.29788e+08	1.5235e+08	1.45133e+08	1.33441e+08	1.16545e+08	1.24648e+08	1.69191e+08	1.80967e+08	1.98649e+08	1.55639e+08	1.37057e+08	1.79922e+08
Com_704_neg	Vanillyl alcohol	C8 H10 O3	154.063	5.262	153.056	Full match	Full match	Full match	9.81066e+07	1.53084e+08	1.4387e+08	1.5733e+08	1.16005e+08	1.23051e+08	7.49171e+07	1.9497e+08	2.05698e+08	1.3595e+08	1.04958e+08	1.57524e+08
Com_864_neg	Pantothenic acid	C9 H17 N O5	219.11	5.028	218.103	Full match	Full match	Full match	1.01748e+08	1.03275e+08	9.99834e+07	1.03186e+08	9.51513e+07	9.93131e+07	1.49236e+08	1.50075e+08	1.57949e+08	9.58461e+07	9.83003e+07	1.025e+08
Com_913_neg	N-Acetyl-L-phenylalanine	C11 H13 N O3	207.089	5.616	206.082	Full match	Full match	Full match	1.06636e+08	1.15705e+08	1.15589e+08	1.02254e+08	9.51003e+07	1.0039e+08	1.16203e+08	1.10866e+08	1.09636e+08	1.00648e+08	9.42783e+07	1.06413e+08
Com_1085_neg	3,4,5-trihydroxycyclohex-1-ene-1-carboxylic acid	C7 H10 O5	174.053	5.234	173.045	Full match	Full match	Full match	8.95644e+07	6.59209e+07	5.76807e+07	6.75336e+07	7.3853e+07	8.1989e+07	8.82912e+07	6.47983e+07	7.45128e+07	6.26654e+07	7.5075e+07	5.85329e+07
Com_1217_neg	16-(Hexopyranosyloxy)-7-hydroxy-8,9-epoxypimaran-18-oic acid	C26 H42 O10	514.277	6.991	513.27	Full match	Full match	No results	6.51728e+07	8.01863e+07	6.93705e+07	5.20582e+07	4.99526e+07	4.69133e+07	3.47798e+07	3.26338e+07	3.63354e+07	4.8088e+07	4.62052e+07	5.02529e+07
Com_1238_neg	Ethyl-β-D-glucuronide	C8 H14 O7	222.074	5.836	221.066	Full match	Full match	No results	7.03687e+07	7.49517e+07	7.13071e+07	6.43582e+07	6.44906e+07	6.58895e+07	9.06007e+07	9.41038e+07	9.4675e+07	7.06647e+07	7.05574e+07	7.2806e+07
Com_1623_neg	3-Coumaric acid	C9 H8 O3	164.047	5.307	163.04	Full match	Full match	Full match	2.96222e+07	3.7045e+07	3.07189e+07	3.49769e+07	3.46673e+07	3.37208e+07	5.39187e+07	6.27011e+07	5.63693e+07	3.48964e+07	3.72903e+07	3.44858e+07
Com_1897_neg	4-Hydroxybenzylalcohol	C7 H8 O2	124.052	5.039	123.045	Full match	Full match	Full match	2.03246e+07	1.72193e+07	1.84683e+07	2.83055e+07	2.30175e+07	2.21143e+07	4.89634e+07	4.90669e+07	5.1544e+07	2.15792e+07	2.25989e+07	2.07505e+07
Com_1936_neg	Gallic acid	C7 H6 O5	170.022	4.768	169.014	Full match	Full match	Full match	3.2972e+07	3.16637e+07	3.31883e+07	3.53984e+07	3.67749e+07	3.33255e+07	3.53084e+07	3.62331e+07	3.95076e+07	3.53851e+07	3.9726e+07	3.66239e+07
Com_1951_neg	D-Xylulose 5-phosphate	C5 H11 O8 P	230.019	1.323	229.012	Full match	Full match	Full match	2.33545e+07	2.89438e+07	2.13575e+07	3.29376e+07	3.25122e+07	3.76922e+07	4.15851e+07	4.83898e+07	3.99687e+07	2.50016e+07	3.20661e+07	2.66062e+07
Com_2157_neg	N-Acetyl-D-alloisoleucine	C8 H15 N O3	173.105	5.586	172.098	Full match	Full match	Full match	3.23905e+07	3.38231e+07	3.02701e+07	2.38802e+07	1.73764e+07	2.49406e+07	2.28438e+07	2.50649e+07	2.34645e+07	2.47605e+07	2.37845e+07	2.70085e+07
Com_2618_neg	Esculin	C15 H16 O9	340.079	5.137	339.072	Full match	Full match	Full match	1.30926e+07	1.57283e+07	1.57656e+07	2.38667e+07	2.32948e+07	2.20925e+07	2.25972e+07	1.5966e+07	1.82609e+07	1.70092e+07	1.77798e+07	1.7805e+07
Com_3489_neg	Hematoxylin	C16 H14 O6	302.079	4.922	301.072	Full match	Full match	Full match	1.26257e+07	8.8909e+06	1.39133e+07	1.08575e+07	9.51624e+06	8.72814e+06	1.19689e+07	1.68832e+07	1.19391e+07	1.20347e+07	1.38371e+07	1.47946e+07
Com_3916_neg	(R)-3-Hydroxy myristic acid	C14 H28 O3	244.204	8.411	243.196	Full match	Full match	No results	6.1355e+06	5.83692e+06	6.39085e+06	7.86864e+06	7.74889e+06	6.76398e+06	1.19564e+07	1.3261e+07	1.46356e+07	8.91346e+06	8.40722e+06	7.84762e+06
Com_3_neg	Citric acid	C6 H8 O7	192.027	2.099	191.019	Full match	Full match	Full match	1.05032e+11	1.33867e+11	1.16062e+11	1.60988e+11	1.73081e+11	1.27221e+11	8.15898e+10	7.26996e+10	8.41059e+10	1.10878e+11	1.3694e+11	1.43164e+11
Com_11_neg	Chlorogenic acid	C16 H18 O9	354.095	5.221	353.088	Full match	Full match	Full match	1.68679e+10	1.71802e+10	1.72881e+10	1.89302e+10	1.62928e+10	1.72185e+10	2.39223e+10	2.2159e+10	2.2043e+10	1.67952e+10	1.66294e+10	1.73852e+10
Com_471_neg	trans-Cinnamic acid	C9 H8 O2	148.052	5.824	147.045	Full match	Full match	Full match	2.45608e+08	2.66732e+08	2.54288e+08	2.35375e+08	2.12179e+08	2.33981e+08	2.77205e+08	2.82509e+08	2.88084e+08	2.45181e+08	2.32142e+08	2.48282e+08
Com_62_neg	Asparagine	C4 H8 N2 O3	132.053	1.287	131.046	Full match	Full match	Full match	2.13688e+09	2.2352e+09	2.09782e+09	2.1585e+09	2.11172e+09	2.20305e+09	4.10649e+09	4.2968e+09	4.23035e+09	2.63024e+09	2.31976e+09	2.60119e+09
Com_10_neg	D-(-)-Quinic acid	C7 H12 O6	192.063	5.222	191.056	Full match	Full match	Full match	1.94701e+10	2.02833e+10	1.96261e+10	2.10169e+10	1.94349e+10	1.89829e+10	2.74537e+10	2.48799e+10	2.50946e+10	1.89889e+10	1.83216e+10	1.93158e+10
Com_895_neg	Phenylglyoxylic acid	C8 H6 O3	150.031	5.145	149.024	Full match	Full match	Full match	1.18422e+08	1.10043e+08	9.48419e+07	1.1093e+08	1.16988e+08	1.0959e+08	1.31281e+08	1.47362e+08	1.41936e+08	1.25704e+08	1.06595e+08	1.03985e+08
Com_71_neg	(±)-Abscisic acid	C15 H20 O4	264.136	5.974	263.129	Full match	Full match	Full match	1.91216e+09	1.98905e+09	1.95537e+09	3.37327e+09	3.02967e+09	3.14007e+09	2.08125e+09	2.03333e+09	2.04364e+09	2.38446e+09	2.30401e+09	2.41153e+09
Com_88_neg	L-Aspartic acid	C4 H7 N O4	133.037	1.298	132.03	Full match	Full match	Full match	2.42303e+09	2.56678e+09	2.42279e+09	2.06511e+09	1.99993e+09	2.0573e+09	2.52205e+09	2.46399e+09	2.58133e+09	2.3019e+09	2.17602e+09	2.25067e+09
Com_35_neg	Rutin	C27 H30 O16	610.154	5.528	609.147	Full match	Full match	Full match	4.54025e+09	4.76184e+09	4.54503e+09	5.34927e+09	4.55832e+09	5.33816e+09	7.84231e+09	7.99799e+09	7.49816e+09	5.61317e+09	5.0534e+09	5.29802e+09
Com_804_neg	Guanosine	C10 H13 N5 O5	283.092	3.431	282.084	Full match	Full match	Full match	1.3447e+08	1.12052e+08	8.84006e+07	9.50595e+07	8.84546e+07	9.58428e+07	7.68972e+07	7.57611e+07	7.80566e+07	9.35211e+07	8.68272e+07	8.55281e+07
Com_1434_neg	2-Isopropylmalic acid	C7 H12 O5	176.068	5.472	175.061	Full match	Full match	Full match	4.7738e+07	4.51859e+07	4.63498e+07	6.23123e+07	5.98701e+07	5.78218e+07	2.6843e+07	2.79858e+07	2.38965e+07	3.9361e+07	4.15857e+07	4.10584e+07
Com_492_neg	Catechin	C15 H14 O6	290.079	5.287	289.072	Full match	Full match	Full match	1.90167e+08	1.86242e+08	1.72998e+08	2.46579e+08	2.41753e+08	2.32841e+08	2.69095e+08	2.56737e+08	2.39836e+08	2.14867e+08	1.93626e+08	1.97426e+08
Com_295_neg	L-Serine	C3 H7 N O3	105.043	1.276	104.035	Full match	Full match	Full match	4.53287e+08	4.61447e+08	4.64825e+08	3.02299e+08	2.98325e+08	3.3908e+08	3.97864e+08	3.53525e+08	3.81757e+08	3.99753e+08	3.72513e+08	4.10806e+08
Com_126_neg	2,4-Dihydroxybenzoic acid	C7 H6 O4	154.027	5.564	153.019	Full match	Full match	Full match	1.45196e+09	1.5103e+09	1.47101e+09	6.764e+08	6.64636e+08	7.00593e+08	7.50021e+08	7.61569e+08	7.89467e+08	9.72136e+08	9.05543e+08	9.87931e+08
Com_239_neg	Terephthalic acid	C8 H6 O4	166.026	5.457	165.019	Full match	Full match	Full match	5.46796e+08	4.93528e+08	5.32696e+08	5.74378e+08	5.59643e+08	6.27487e+08	6.03644e+08	6.15185e+08	6.36317e+08	4.9072e+08	5.63794e+08	5.02736e+08
Com_1188_neg	Ursolic acid	C30 H48 O3	456.36	9.794	455.353	Full match	Full match	Full match	3.96825e+07	2.97762e+07	7.92029e+07	5.72056e+07	6.27916e+07	4.58602e+07	5.24428e+07	4.91294e+07	8.75255e+07	2.7904e+07	2.72233e+07	2.83469e+07
Com_2072_neg	Phloretin	C15 H14 O5	274.084	5.659	273.076	Full match	Full match	Full match	3.32149e+07	3.16611e+07	3.43934e+07	2.96114e+07	2.7896e+07	2.8106e+07	2.96349e+07	2.85941e+07	3.11998e+07	2.89038e+07	2.63917e+07	3.08588e+07
Com_2265_neg	Mevalonic acid	C6 H12 O4	148.074	4.655	147.066	Full match	Full match	Full match	2.02925e+07	2.12935e+07	2.27881e+07	2.74984e+07	2.95668e+07	2.86362e+07	4.56106e+06	4.8996e+06	4.80499e+06	2.00761e+07	1.80269e+07	1.9803e+07
Com_1216_neg	Uridine	C9 H12 N2 O6	244.069	2.294	243.062	Full match	Full match	Full match	5.22638e+07	6.11296e+07	5.05539e+07	5.49024e+07	4.98144e+07	5.5377e+07	9.71654e+07	8.02256e+07	9.05817e+07	6.47658e+07	6.20705e+07	5.674e+07
Com_3634_neg	Jasmonic acid	C12 H18 O3	210.125	6.268	209.118	Full match	Full match	Full match	1.05367e+07	8.48371e+06	1.29844e+07	9.04805e+06	9.78491e+06	1.15119e+07	7.07584e+06	6.83123e+06	6.5507e+06	1.02275e+07	8.05633e+06	8.9414e+06
Com_966_neg	Arbutin	C12 H16 O7	272.089	2.537	271.082	Full match	Full match	Full match	7.45139e+07	8.67983e+07	8.2601e+07	7.77865e+07	8.19297e+07	8.06688e+07	1.34159e+08	1.22842e+08	1.14274e+08	1.03067e+08	9.20892e+07	9.06481e+07
Com_15_neg	Glutaconic acid	C5 H6 O4	130.027	1.442	129.019	Full match	Not the top hit	Full match	1.09344e+10	1.13157e+10	1.13978e+10	1.06904e+10	6.2364e+09	1.2818e+10	1.17299e+10	1.04097e+10	9.88473e+09	1.13655e+10	9.58775e+09	1.13637e+10
Com_17_neg	D-(+)-Mannose	C6 H12 O6	180.063	1.443	179.056	Full match	Not the top hit	Full match	1.16949e+10	9.68288e+09	7.71221e+09	7.72846e+09	6.30789e+09	8.03139e+09	1.04006e+10	1.10537e+10	1.27848e+10	8.46815e+09	9.00008e+09	1.15789e+10
Com_42_neg	Tricin 5-O-hexoside	C23 H24 O12	492.127	5.25	491.119	No results	No results	Full match	5.30518e+09	4.99461e+09	4.68064e+09	3.86281e+09	3.09587e+09	4.09998e+09	4.81729e+09	5.94144e+09	4.10969e+09	4.64843e+09	4.53777e+09	3.86742e+09
Com_50_neg	N-[3-(aminosulfonyl)phenyl]-2,3-dihydro-1,4-benzodioxine-2-carboxamide	C15 H14 N2 O5 S	334.066	1.299	333.059	Invalid mass	No results	No results	3.99479e+09	2.96645e+09	3.73965e+09	4.02991e+09	2.96347e+09	4.48269e+09	3.37031e+09	4.05259e+09	5.49455e+09	3.64679e+09	3.12108e+09	3.15032e+09
Com_59_neg	Plantagoside	C21 H22 O12	466.111	5.156	465.104	No results	No results	Full match	3.58689e+09	3.21932e+09	3.35709e+09	3.65253e+09	3.4221e+09	3.84937e+09	2.92789e+09	2.42861e+09	2.97886e+09	4.01516e+09	3.91165e+09	3.96369e+09
Com_72_neg	Quercetin 3-alpha-L-arabinofuranoside (Avicularin)	C20 H18 O11	434.085	5.101	433.078	No results	No results	Full match	2.57948e+09	2.83525e+09	2.6593e+09	2.54384e+09	2.44762e+09	2.54523e+09	2.66576e+09	2.51244e+09	2.61838e+09	3.25559e+09	3.22304e+09	3.08324e+09
Com_87_neg	7-Methylxanthine	C6 H6 N4 O2	166.048	1.314	165.04	Invalid mass	No results	No match	1.93531e+09	2.01675e+09	1.95778e+09	1.71399e+09	1.67527e+09	1.66003e+09	2.9448e+09	3.019e+09	3.23253e+09	2.1327e+09	2.02864e+09	2.12606e+09
Com_89_neg	Parishin E	C19 H24 O13	460.122	5.294	459.114	No results	No results	Full match	4.55484e+08	2.40479e+09	2.43959e+09	1.91213e+09	1.69261e+09	2.06576e+09	2.75622e+09	2.82382e+09	2.82773e+09	2.54739e+09	2.27958e+09	2.18504e+09
Com_92_neg	Chlortetracycline	C22 H23 Cl N2 O8	478.111	5.695	477.104	Invalid mass	No results	No match	1.35201e+09	2.40305e+09	1.49215e+09	1.41949e+09	9.85821e+08	1.00842e+09	1.59584e+09	1.2012e+09	1.70856e+09	1.50208e+09	1.62156e+09	1.56058e+09
Com_102_neg	Aurantio-obtusin β-D-glucoside	C23 H24 O12	492.127	5.146	491.119	No results	Full match	Full match	1.99973e+09	1.93647e+09	1.54603e+09	1.41059e+09	1.54043e+09	1.43725e+09	3.59313e+08	1.48346e+09	1.62622e+09	1.72409e+09	1.5767e+09	2.0457e+09
Com_106_neg	Citramalate	C5 H8 O5	148.037	1.442	147.03	No results	No results	Full match	1.28112e+09	1.61611e+09	8.28865e+08	1.5842e+09	1.63228e+09	1.97067e+09	1.79295e+09	1.7427e+09	2.06586e+09	1.74771e+09	1.4964e+09	1.60686e+09
Com_141_neg	Hydroxysafflor yellow A	C27 H32 O16	612.169	5.413	611.162	No results	No results	Full match	1.21685e+09	1.25709e+09	1.18978e+09	7.78034e+08	5.34952e+08	6.1941e+08	4.51867e+08	4.66501e+08	4.73955e+08	7.05215e+08	8.58262e+08	8.88758e+08
Com_172_neg	5-Dehydroquinic acid	C7 H10 O6	208.058	1.328	207.051	No results	Invalid mass	No results	6.66901e+08	7.40412e+08	5.9009e+08	6.94748e+08	6.60442e+08	6.33353e+08	1.09462e+09	1.05742e+09	1.19733e+09	5.49724e+08	6.43285e+08	7.40445e+08
Com_176_neg	Myricitrin	C21 H20 O12	464.095	5.696	463.088	Full match	Partial match	Full match	9.16375e+08	7.33464e+08	6.2992e+08	6.9158e+08	6.73868e+08	6.1966e+08	7.98357e+08	7.92676e+08	8.30519e+08	6.24982e+08	6.48111e+08	7.21188e+08
Com_195_neg	7-O-Ethylmorroniside	C19 H30 O11	434.178	5.657	433.171	No results	No results	Full match	6.94639e+08	8.10041e+08	7.92146e+08	2.06636e+08	2.09906e+08	2.28537e+08	4.10954e+08	4.02896e+08	3.83008e+08	4.55008e+08	4.39995e+08	4.3856e+08
Com_207_neg	5,5-Dimethylhydantoin	C5 H8 N2 O2	128.059	1.291	127.051	Full match	No results	Full match	6.2184e+08	6.5561e+08	6.27854e+08	7.45985e+08	7.36611e+08	7.70448e+08	5.82685e+08	6.35765e+08	6.12835e+08	6.66052e+08	6.10081e+08	6.54161e+08
Com_210_neg	1-O-b-D-glucopyranosyl sinapate	C17 H22 O10	386.121	5.396	385.114	No results	No results	Full match	5.78811e+08	6.09148e+08	5.57054e+08	5.02973e+08	4.51463e+08	4.881e+08	9.4745e+08	9.20469e+08	9.45985e+08	6.07568e+08	5.50306e+08	5.99835e+08
Com_232_neg	8-O-acetyl shanzhiside methyl ester	C19 H28 O12	448.158	5.669	447.151	No results	No results	Full match	5.82802e+08	6.49887e+08	6.37835e+08	5.47288e+08	5.41304e+08	4.36845e+08	6.7184e+08	7.43476e+08	8.17242e+08	6.05036e+08	5.87119e+08	6.42342e+08
Com_255_neg	Procyanidin B1	C30 H26 O12	578.143	4.954	577.135	No results	Full match	Full match	4.65282e+08	2.82646e+08	4.03046e+08	6.0245e+08	5.32285e+08	5.42411e+08	6.05064e+08	5.57962e+08	6.16053e+08	4.86651e+08	4.72821e+08	4.74328e+08
Com_274_neg	5-O-Caffeoylshikimic acid	C16 H16 O8	336.085	6.377	335.077	No results	No results	Full match	4.62959e+08	5.22075e+08	4.92943e+08	1.80818e+08	1.41186e+08	1.59665e+08	8.0821e+07	9.23632e+07	8.1742e+07	2.6625e+08	2.84312e+08	2.70058e+08
Com_277_neg	Fumaric acid	C4 H4 O4	116.011	1.621	115.004	No results	Full match	Full match	4.6401e+08	5.18221e+08	4.79152e+08	1.41594e+08	1.956e+08	1.98231e+08	3.23702e+08	3.1659e+08	3.22929e+08	2.77275e+08	2.97518e+08	3.0589e+08
Com_293_neg	(2E)-4-Hydroxy-3,7-dimethyl-2,6-octadien-1-yl beta-D-glucopyranoside	C16 H28 O7	378.189	5.81	377.182	Invalid mass	No results	No results	4.71264e+08	4.67596e+08	4.48583e+08	3.67819e+08	3.78784e+08	3.16245e+08	3.11858e+08	2.89185e+08	3.03642e+08	3.52851e+08	3.61261e+08	3.76772e+08
Com_300_neg	Genipin	C11 H14 O5	208.073	5.824	207.066	Invalid mass	Invalid mass	No match	4.51759e+08	4.68137e+08	4.41405e+08	3.95266e+08	3.92452e+08	4.15842e+08	4.83543e+08	5.00049e+08	5.07665e+08	4.22732e+08	4.26111e+08	4.45382e+08
Com_303_neg	Succinic acid	C4 H6 O4	118.026	2.527	117.019	No results	Full match	Full match	3.12926e+08	3.33436e+08	3.31614e+08	4.21065e+08	3.82006e+08	3.9773e+08	5.68255e+08	4.35685e+08	5.69495e+08	3.88333e+08	4.13291e+08	4.09647e+08
Com_331_neg	Phenylacetaldehyde	C8 H8 O	120.057	5.824	119.05	Full match	No results	No results	3.93672e+08	4.18023e+08	3.99247e+08	3.62534e+08	3.38513e+08	3.54136e+08	4.44169e+08	4.33097e+08	4.82994e+08	3.78627e+08	3.87035e+08	4.08191e+08
Com_356_neg	N,5-Bis(3-nitrophenyl)oxazol-2-amine	C15 H10 N4 O5	326.063	5.287	325.056	Invalid mass	No results	No results	1.39374e+08	1.28559e+08	1.51253e+08	3.09102e+08	2.6493e+08	3.76983e+08	1.95313e+08	3.56814e+08	1.78364e+08	1.44234e+08	1.36238e+08	1.42545e+08
Com_363_neg	(+/-)12(13)-DiHOME	C18 H34 O4	296.235	8.078	295.228	Invalid mass	Invalid mass	No match	3.5826e+08	3.57852e+08	3.40021e+08	2.30193e+08	2.05872e+08	2.258e+08	2.61131e+08	2.1572e+08	2.46935e+08	2.34564e+08	2.12659e+08	2.2614e+08
Com_386_neg	Hesperetin	C16 H14 O6	302.08	7.509	301.073	No results	No results	Full match	3.24768e+08	3.54407e+08	2.95086e+08	1.16146e+08	9.84595e+07	9.66936e+07	3.03513e+07	3.07654e+07	3.3143e+07	1.59806e+08	1.61557e+08	1.77502e+08
Com_398_neg	D-Glucono-1,5-lactone	C6 H10 O6	238.069	1.628	237.061	No results	Invalid mass	No results	1.54655e+08	1.69565e+08	1.46622e+08	2.10095e+08	1.0851e+08	2.44118e+08	3.80937e+08	4.03704e+08	3.2496e+08	2.18981e+08	1.52062e+08	2.70176e+08
Com_460_neg	3-O-p-coumaroyl shikimic acid O-hexoside	C22 H26 O12	482.142	4.918	481.135	No results	No results	Full match	2.55441e+08	2.57244e+08	2.53581e+08	2.43766e+08	1.95319e+08	2.16166e+08	3.33843e+08	3.32508e+08	3.42939e+08	2.24138e+08	2.4748e+08	2.59914e+08
Com_485_neg	Phloridzin	C21 H24 O10	436.136	5.531	435.129	No results	Full match	Full match	2.46116e+08	2.59633e+08	2.41486e+08	2.57352e+08	2.3727e+08	2.22946e+08	2.55222e+08	2.2886e+08	2.38611e+08	2.64618e+08	2.20794e+08	2.26749e+08
Com_498_neg	N-(2,5-dichlorobenzyl)-5-ethyl-1H-indole-2-carboxamide	C18 H16 Cl2 N2 O	346.069	6.149	345.061	Invalid mass	No results	No match	1.50818e+08	1.59286e+08	1.57835e+08	1.93556e+08	1.31649e+08	1.63894e+08	1.41694e+08	1.51934e+08	1.51264e+08	2.61361e+08	2.27582e+08	2.5608e+08
Com_530_neg	Procyanidin B2	C30 H26 O12	578.143	5.095	577.135	No results	Full match	Full match	1.73047e+08	1.49542e+08	1.75782e+08	1.76063e+08	2.1983e+08	1.94228e+08	1.74172e+08	1.67898e+08	1.87451e+08	1.42686e+08	1.57205e+08	1.61944e+08
Com_572_neg	(±)9-HpODE	C18 H32 O4	312.23	7.375	311.223	Full match	No results	Full match	1.88081e+08	2.09914e+08	1.92173e+08	1.18389e+08	9.98731e+07	1.09685e+08	8.65645e+07	8.40261e+07	8.44598e+07	8.77998e+07	9.40593e+07	9.71923e+07
Com_573_neg	3-Hydroxypicolinic acid	C6 H5 N O3	139.027	4.965	138.02	No results	No results	Full match	1.8926e+08	1.95054e+08	1.99245e+08	2.13596e+08	1.93277e+08	1.98587e+08	2.13872e+08	2.24049e+08	2.12079e+08	1.8132e+08	1.84187e+08	1.86429e+08
Com_584_neg	N'-(cyclohexylcarbonyl)-4-methyl-1,2,3-thiadiazole-5-carbohydrazide	C11 H16 N4 O2 S	268.098	6.18	267.091	Invalid mass	No results	No results	1.9314e+08	1.88378e+08	1.95512e+08	5.49286e+07	4.99204e+07	5.2901e+07	2.64756e+07	2.55071e+07	2.44254e+07	9.39568e+07	9.17294e+07	8.89048e+07
Com_611_neg	9-HpOTrE	C18 H30 O4	310.214	7.302	309.207	No results	No results	Full match	1.8207e+08	1.95234e+08	1.88115e+08	4.11416e+07	3.96038e+07	4.12832e+07	6.18314e+07	6.29648e+07	7.26422e+07	5.53918e+07	5.79698e+07	4.95491e+07
Com_643_neg	Maleamic acid	C4 H5 N O3	115.027	1.286	114.02	No results	Full match	No results	1.24134e+08	1.23999e+08	1.24071e+08	1.16233e+08	1.18618e+08	1.25536e+08	2.24041e+08	2.24597e+08	2.29169e+08	1.47851e+08	1.3788e+08	1.4159e+08
Com_647_neg	(-)-Epigallocatechin	C15 H14 O7	306.074	5.059	305.066	No results	Full match	Full match	1.31474e+08	1.35776e+08	1.30564e+08	1.87184e+08	1.75647e+08	1.65143e+08	8.85569e+07	7.92755e+07	7.33697e+07	1.05494e+08	1.11959e+08	1.0824e+08
Com_650_neg	Glucosamine	C6 H13 N O5	179.079	1.296	178.072	No results	No results	Full match	1.76681e+08	1.85931e+08	1.71963e+08	1.39923e+08	1.27592e+08	1.24396e+08	1.53091e+08	1.61842e+08	1.69355e+08	1.47531e+08	1.44843e+08	1.48103e+08
Com_668_neg	4-((5-(4-Nitrophenyl)oxazol-2-yl)amino)benzonitrile	C16 H10 N4 O3	260.068	5.056	305.066	Invalid mass	Invalid mass	No results	1.30049e+08	1.29055e+08	1.31913e+08	1.81261e+08	1.69573e+08	1.60628e+08	7.53846e+07	7.36336e+07	6.37506e+07	1.04648e+08	1.12881e+08	1.08759e+08
Com_670_neg	Sinapyl Alcohol	C11 H14 O4	210.089	5.834	209.082	No results	No results	Full match	7.30464e+06	1.78965e+08	1.50429e+08	2.89709e+07	3.18703e+07	2.93412e+07	3.7798e+07	3.79195e+07	3.6791e+07	8.18612e+07	8.12822e+07	7.94918e+07
Com_684_neg	2-Ethyl-3-hydroxy-4H-pyran-4-one	C7 H8 O3	140.047	5.382	139.04	No results	No results	Full match	1.0113e+08	9.39873e+07	9.83449e+07	1.60033e+08	1.63337e+08	1.69331e+08	8.97212e+07	9.07188e+07	9.61134e+07	1.10896e+08	1.12703e+08	1.11756e+08
Com_721_neg	Bilobalide	C15 H18 O8	326.1	5.305	325.092	No results	No results	Full match	1.16236e+08	1.27288e+08	1.35116e+08	1.2632e+08	1.12161e+08	1.14595e+08	1.97776e+08	1.88304e+08	1.86075e+08	1.32067e+08	1.17575e+08	1.3167e+08
Com_722_neg	N1-(3-methyl-4-nitroisoxazol-5-yl)-4-(trifluoromethyl)benzamide	C12 H8 F3 N3 O4	315.05	5.157	314.043	Invalid mass	No results	No results	1.39891e+08	1.48322e+08	1.31801e+08	1.37407e+08	1.23585e+08	1.27488e+08	1.49371e+08	1.35866e+08	1.46996e+08	1.67365e+08	1.51396e+08	1.61651e+08
Com_725_neg	Arctiin	C27 H34 O11	534.21	5.774	533.204	No results	No results	Full match	1.5589e+08	1.56588e+08	1.5119e+08	1.11001e+08	8.87963e+07	8.34692e+07	1.63673e+08	1.11017e+08	1.72351e+08	1.18435e+08	1.11529e+08	1.33252e+08
Com_736_neg	Glu-Gln	C10 H17 N3 O6	275.111	1.364	274.104	No results	Full match	No results	1.44851e+08	1.37044e+08	1.32366e+08	1.61851e+08	1.38456e+08	1.46459e+08	1.55043e+08	1.60921e+08	1.59937e+08	1.57817e+08	1.42084e+08	1.56064e+08
Com_748_neg	Benzyl 6-O-beta-D-glucopyranosyl-beta-D-glucopyranoside	C19 H28 O11	432.163	5.963	431.156	Full match	No results	No results	8.7922e+07	8.98122e+07	5.11069e+07	7.81216e+07	6.52643e+07	7.36807e+07	1.88463e+08	1.68554e+08	1.74227e+08	1.09613e+08	1.00055e+08	1.04676e+08
Com_755_neg	1-(4-chlorophenyl)-3-hydroxy-1,2-dihydroquinoxalin-2-one	C14 H9 Cl N2 O2	272.032	5.466	271.025	Invalid mass	No results	No results	1.35097e+08	1.39917e+08	8.45008e+07	1.31937e+08	1.08275e+08	1.48588e+08	1.07324e+08	9.764e+07	1.20516e+08	1.38169e+08	1.22355e+08	1.39909e+08
Com_759_neg	Wedelolactone	C16 H10 O7	314.043	5.779	313.035	No results	Full match	Full match	9.20261e+07	1.06522e+08	1.08637e+08	1.22604e+08	1.42434e+08	1.35117e+08	1.39059e+08	1.43184e+08	1.57151e+08	1.367e+08	1.37477e+08	1.42774e+08
Com_764_neg	4-Methylphenol	C7 H8 O	108.057	5.04	107.05	Full match	No results	Full match	7.95916e+07	8.30357e+07	7.85211e+07	1.08762e+08	9.74115e+07	9.7382e+07	1.8228e+08	1.75075e+08	1.8493e+08	8.70491e+07	8.87765e+07	9.61838e+07
Com_791_neg	Citrulline	C6 H13 N3 O3	175.095	1.309	174.088	No results	Full match	Full match	1.31581e+08	1.43668e+08	1.2656e+08	6.7536e+07	6.16167e+07	6.5781e+07	8.43681e+07	8.87563e+07	8.70515e+07	9.90342e+07	9.26528e+07	8.96318e+07
Com_792_neg	Nitrazepam-d5	C15 H6 [2]H5 N3 O3	286.108	5.303	285.101	Invalid mass	No results	No results	1.30789e+08	1.43513e+08	1.32745e+08	3.29584e+07	2.90683e+07	2.71934e+07	2.34911e+07	1.77506e+07	1.99114e+07	6.05015e+07	5.80973e+07	6.17613e+07
Com_795_neg	Isoliquiritin	C21 H22 O9	418.126	5.535	417.119	No results	No results	Full match	1.23139e+08	1.25358e+08	1.14834e+08	1.45092e+08	1.26016e+08	1.3391e+08	1.33026e+08	1.28911e+08	1.32179e+08	1.44667e+08	1.18919e+08	1.20623e+08
Com_835_neg	Luteolin	C15 H10 O6	286.048	5.169	285.041	Full match	No results	Full match	1.05814e+08	9.83269e+07	9.34619e+07	1.19721e+08	1.26961e+08	1.21009e+08	9.96379e+07	8.31652e+07	1.2317e+08	5.48855e+07	9.4237e+07	9.58263e+07
Com_889_neg	Phellamurin	C26 H30 O11	518.178	5.622	517.171	Full match	No results	No results	1.01659e+08	1.23152e+08	1.08999e+08	7.21237e+07	8.17162e+07	1.21604e+08	8.39685e+07	8.47931e+07	8.2189e+07	7.87453e+07	7.36829e+07	8.14741e+07
Com_896_neg	Tectorigenin	C16 H12 O6	300.063	7.179	299.056	No results	No results	Full match	9.50181e+07	1.23946e+08	9.44306e+07	3.91721e+07	3.60275e+07	3.77275e+07	1.44409e+07	1.3076e+07	1.40039e+07	5.01413e+07	4.76617e+07	5.11244e+07
Com_917_neg	Sweroside	C16 H22 O9	358.126	5.253	357.119	No results	No results	Full match	5.36469e+07	7.05202e+07	8.52561e+07	6.80181e+07	5.80727e+07	6.08063e+07	1.30022e+08	1.43546e+08	1.30341e+08	7.7686e+07	6.47435e+07	7.97992e+07
Com_933_neg	N-Acetyl-DL-glutamic acid	C7 H11 N O5	143.058	2.356	142.051	Invalid mass	Invalid mass	No results	8.86956e+07	8.27874e+07	8.08647e+07	6.35005e+07	6.68747e+07	6.69434e+07	1.03813e+08	1.3171e+08	1.41663e+08	9.51269e+07	8.24671e+07	8.81718e+07
Com_961_neg	2'-Deoxyinosine 5'-monophosphate	C10 H13 N4 O7 P	332.053	5.696	331.046	Full match	No results	No match	6.83263e+07	1.26427e+07	2.69918e+07	6.07901e+07	1.04635e+08	6.77727e+07	3.43192e+07	4.23655e+07	4.32754e+07	6.22198e+07	5.43791e+07	6.30865e+07
Com_964_neg	Methylmalonate	C4 H6 O4	118.027	1.326	117.019	No results	No results	Full match	5.20542e+07	5.72181e+07	6.15961e+07	6.68502e+07	5.61434e+07	6.02458e+07	1.15342e+08	1.29053e+08	1.21693e+08	6.70733e+07	7.69443e+07	1.1391e+08
Com_965_neg	Lactobionic acid	C12 H22 O12	358.111	1.326	357.104	No results	No results	Full match	6.44873e+07	6.50282e+07	6.75234e+07	7.84601e+07	8.04652e+07	7.82514e+07	1.34185e+08	1.22896e+08	1.02186e+08	8.35961e+07	8.72704e+07	7.71786e+07
Com_988_neg	(+/-)9(10)-EpOME	C18 H32 O3	342.24	6.701	341.233	Invalid mass	No results	No results	1.01367e+08	1.07583e+08	1.02995e+08	3.90132e+07	3.62888e+07	3.61368e+07	9.79579e+07	8.89131e+07	9.39456e+07	7.11997e+07	6.85745e+07	6.11821e+07
Com_1022_neg	Hydroxytyrosol	C8 H10 O3	154.063	5.041	153.056	No results	No results	Full match	5.34161e+07	5.13369e+07	5.08583e+07	7.63171e+07	6.71401e+07	6.66326e+07	1.22369e+08	1.20306e+08	1.25748e+08	5.85666e+07	5.78699e+07	6.49139e+07
Com_1042_neg	p-Coumaric Acid	C9 H8 O3	164.047	5.544	163.04	No results	No results	Full match	7.75469e+07	8.43288e+07	8.91906e+07	9.23171e+07	4.58345e+07	9.6414e+07	9.98868e+07	9.20257e+07	8.91633e+07	8.26913e+07	8.00846e+07	8.14885e+07
Com_1046_neg	C-hexosyl-chrysoeriol O-feruloylhexoside	C38 H40 O19	800.215	5.186	799.206	No results	No results	Full match	5.89265e+06	6.93976e+06	7.12145e+07	6.39474e+06	7.90722e+06	9.58847e+07	4.72617e+06	1.0623e+08	6.88904e+06	7.82534e+06	6.76574e+06	6.80047e+06
Com_1075_neg	Dodecanedioic acid	C12 H22 O4	230.152	6.383	229.144	No results	No results	Full match	9.24337e+06	5.26465e+07	5.51617e+07	9.62611e+07	1.07849e+07	9.87699e+06	1.48912e+07	1.02236e+07	1.05566e+07	1.04514e+07	1.06267e+07	9.38495e+06
Com_1080_neg	15(R)-Prostaglandin D2	C20 H32 O5	352.222	6.517	351.215	Invalid mass	No results	No results	8.90564e+07	8.97722e+07	8.97138e+07	5.55433e+07	5.32602e+07	5.52574e+07	1.00417e+08	9.43728e+07	1.02441e+08	7.47498e+07	7.26074e+07	6.70255e+07
Com_1104_neg	(+)-Dihydrojasmonic acid	C12 H20 O3	212.141	6.526	211.134	No results	No results	Full match	5.11614e+07	4.77072e+07	5.15213e+07	9.31313e+07	8.03609e+07	8.38354e+07	3.53055e+07	3.44956e+07	3.19564e+07	5.99612e+07	5.75163e+07	5.37172e+07
Com_1170_neg	Beta-Lactose	C12 H22 O11	178.065	5.467	401.127	No results	Invalid mass	No results	7.97589e+07	8.4466e+07	8.0864e+07	6.30805e+07	6.0462e+07	6.57855e+07	5.92982e+07	5.60903e+07	5.97609e+07	7.36349e+07	6.41824e+07	6.39856e+07
Com_1194_neg	3,4-Dihydroxyphenylpropionic acid	C9 H10 O4	182.058	5.409	181.05	Full match	Not the top hit	Full match	5.83524e+07	6.78111e+07	5.9089e+07	6.36333e+07	5.76953e+07	6.52754e+07	8.24034e+07	7.58879e+07	1.01054e+08	7.54914e+07	6.33165e+07	6.41087e+07
Com_1200_neg	2-oxopiperidine-3-carbohydrazide	C6 H11 N3 O2	157.085	1.242	156.078	Full match	No results	No results	7.60419e+07	7.36916e+07	6.86197e+07	7.34753e+07	6.35909e+07	6.63557e+07	9.46094e+07	9.29592e+07	1.00383e+08	6.81023e+07	6.77216e+07	7.322e+07
Com_1237_neg	Bergenin	C14 H16 O9	328.079	4.964	327.073	No results	No results	Full match	3.23773e+07	4.52239e+07	4.39051e+07	5.88352e+07	4.09128e+07	4.61024e+07	9.40106e+07	9.41323e+07	7.75135e+07	5.63299e+07	4.91189e+07	4.83483e+07
Com_1242_neg	Catalpol	C15 H22 O10	362.121	4.879	361.114	No results	No results	Full match	7.3516e+07	6.7195e+07	7.39423e+07	5.63865e+07	4.87591e+07	5.2569e+07	8.27606e+07	9.10983e+07	8.04358e+07	8.01803e+07	5.93815e+07	7.05377e+07
Com_1275_neg	Sattabacin	C13 H18 O2	206.13	5.475	205.123	No results	No results	Full match	4.89543e+07	4.01456e+07	4.62692e+07	5.22578e+07	5.21709e+07	5.07746e+07	7.11781e+07	9.03037e+07	6.86189e+07	5.11692e+07	4.49228e+07	5.20368e+07
Com_1284_neg	Estriol 17-sulfate	C18 H24 O6 S	368.132	4.916	367.124	Invalid mass	No results	No results	3.93706e+07	3.97982e+07	6.38857e+06	4.90206e+07	3.94719e+07	4.15132e+07	7.00344e+07	8.97492e+07	7.29334e+07	4.93873e+07	6.37887e+07	4.61378e+07
Com_1299_neg	Sucralose	C12 H19 Cl3 O8	396.015	5.49	395.007	No results	No results	Full match	6.76521e+07	7.29569e+07	4.99723e+07	6.2347e+07	4.43841e+07	5.61651e+07	4.15842e+07	3.03012e+07	2.74715e+07	7.27123e+07	6.09021e+07	7.5962e+07
Com_1308_neg	2-(acetylamino)-3-[4-(acetylamino)phenyl]acrylic acid	C13 H14 N2 O4	262.095	5.474	261.088	Full match	No results	No results	6.01584e+07	6.54189e+07	6.03664e+07	7.41801e+07	6.53957e+07	7.12483e+07	8.26294e+07	8.29411e+07	7.19675e+07	6.795e+07	6.45299e+07	6.45449e+07
Com_1348_neg	diethyl 2-{[2-(2,4-dichlorophenoxy)anilino]methylidene}malonate	C20 H19 Cl2 N O5	423.062	5.329	422.055	Full match	No results	No results	6.08895e+07	6.56769e+07	5.99724e+07	6.32123e+07	6.44954e+07	6.15313e+07	4.99263e+07	5.44801e+07	4.86759e+07	7.19968e+07	6.16664e+07	6.15859e+07
Com_1388_neg	Butylparaben	C11 H14 O3	194.094	6.558	193.087	Full match	No results	Full match	5.98246e+07	5.41012e+07	5.26541e+07	4.9711e+07	6.39687e+07	5.00439e+07	6.23099e+07	8.10958e+07	7.30537e+07	5.13581e+07	5.77218e+07	5.00937e+07
Com_1396_neg	Integrifoside A	C21 H36 O8	416.241	6.116	415.234	No results	No results	Full match	4.10191e+07	4.49017e+07	4.07103e+06	4.76155e+07	3.49562e+07	4.08332e+07	6.48556e+07	8.06073e+07	6.14138e+07	4.64899e+07	5.57628e+07	4.07909e+07
Com_1404_neg	Aucubin	C15 H22 O9	346.126	4.997	345.119	No results	No results	Full match	5.5951e+07	5.77377e+07	5.45103e+07	5.68054e+07	5.58383e+07	5.318e+07	7.01723e+07	7.75864e+07	8.18118e+07	4.90751e+07	5.0738e+07	5.23613e+07
Com_1417_neg	Polygalaxanthone III	C25 H28 O15	568.143	5.342	567.136	No results	No results	Full match	6.2031e+07	5.85544e+07	6.01661e+07	4.94627e+07	4.97695e+07	5.31979e+07	1.50736e+07	2.69017e+07	2.92703e+07	5.00085e+07	4.7345e+07	4.59833e+07
Com_1428_neg	Ferulaldehyde	C10 H10 O3	178.063	5.408	177.056	No results	No results	Full match	5.20025e+07	5.78611e+07	5.1911e+07	5.89145e+07	5.23129e+07	5.42697e+07	6.56601e+07	7.66569e+07	7.06825e+07	5.90076e+07	5.43997e+07	5.64213e+07
Com_1449_neg	Albiflorin	C23 H28 O11	480.163	5.821	479.155	No results	No results	Full match	5.98694e+07	6.01699e+07	5.13471e+07	2.75167e+07	2.49673e+07	2.5531e+07	2.88744e+07	3.08873e+07	3.02557e+07	3.62342e+07	3.69897e+07	3.77614e+07
Com_1494_neg	gamma-caprolactone	C6 H10 O2	114.068	5.598	113.061	No results	No results	Full match	5.42298e+07	5.91276e+07	5.16891e+07	4.50466e+07	4.37448e+07	4.1135e+07	2.18477e+07	2.13321e+07	2.53977e+07	3.78834e+07	3.71304e+07	3.9661e+07
Com_1520_neg	Purpurin	C14 H8 O5	256.037	5.618	255.03	No results	No results	Full match	4.34984e+07	4.00125e+07	4.10111e+07	4.20829e+07	5.42358e+07	4.4609e+07	5.08657e+07	5.02231e+07	4.48745e+07	3.84914e+07	3.87999e+07	4.73943e+07
Com_1521_neg	N-(3-Indolylacetyl)-L-Alanine	C13 H14 N2 O3	246.1	5.595	245.093	No results	No results	Full match	4.57307e+07	5.75452e+07	4.64027e+07	5.22522e+07	4.00668e+07	4.08647e+07	4.98496e+07	4.90803e+07	5.1045e+07	4.52988e+07	3.82763e+07	4.32212e+07
Com_1542_neg	Eleutheroside E	C34 H46 O18	742.268	5.486	741.261	No results	No results	Full match	2.98619e+07	3.03932e+07	2.87716e+07	3.62354e+07	3.72321e+07	5.47908e+07	4.5133e+07	4.51372e+07	4.06588e+07	3.60393e+07	4.08196e+07	3.59223e+07
Com_1549_neg	D-Pantethine	C22 H42 N4 O8 S2	554.236	5.807	553.229	Invalid mass	No results	No results	3.41723e+07	5.60841e+07	3.60778e+07	2.63121e+07	3.31579e+07	3.35233e+07	4.24324e+07	4.21925e+07	4.59175e+07	4.21736e+07	4.5335e+07	3.23355e+07
Com_1616_neg	1,5,8-Trihydroxy-9-oxo-9H-xanthen-3-yl beta-D-glucopyranoside	C19 H18 O11	386.106	1.381	385.1	Invalid mass	No results	No results	4.75019e+07	4.25162e+07	3.41811e+07	4.0058e+07	3.64667e+07	4.68432e+07	4.96982e+07	5.46961e+07	4.32701e+07	5.40947e+07	3.46279e+07	4.11819e+07
Com_1666_neg	Nicotianamine	C12 H21 N3 O6	303.143	1.285	302.135	No results	No results	Full match	3.20442e+07	3.72683e+07	3.35982e+07	4.17931e+07	4.24709e+07	4.89918e+07	5.13955e+07	4.23109e+07	4.67043e+07	3.95332e+07	4.732e+07	4.23543e+07
Com_1676_neg	Stevioside	C38 H60 O18	804.379	6.441	803.372	No results	No results	Full match	3.25736e+07	3.70762e+07	3.63347e+07	3.07691e+07	2.78063e+07	2.94388e+07	6.06084e+07	5.95487e+07	5.46622e+07	4.52504e+07	3.3379e+07	3.62394e+07
Com_1679_neg	C-pentosyl-luteolin-C-hexoside	C26 H28 O15	580.143	5.393	579.135	No results	No results	Full match	4.77842e+07	4.60576e+07	4.05025e+07	3.49736e+07	3.21803e+07	3.6813e+07	2.95647e+07	2.63916e+07	3.37969e+07	4.38744e+07	3.86728e+07	4.51505e+07
Com_1695_neg	Neomangiferin	C25 H28 O16	584.137	5.281	583.13	No results	No results	Full match	4.03939e+07	4.48424e+07	4.72228e+07	3.18501e+07	3.12273e+07	2.99759e+07	1.43693e+07	1.07667e+07	1.00423e+07	3.29301e+07	4.07605e+07	4.41729e+07
Com_1739_neg	4-chloro-N-[4-(morpholinosulfonyl)phenyl]benzamide	C17 H17 Cl N2 O4 S	380.056	5.77	379.049	Invalid mass	No results	No results	3.41105e+07	3.95344e+07	4.24559e+07	4.08509e+07	3.7486e+07	3.77471e+07	5.79203e+07	4.92693e+07	5.25954e+07	3.60261e+07	4.27808e+07	4.29352e+07
Com_1750_neg	L-Hydroxyproline	C5 H9 N O3	131.058	1.302	130.051	No results	No results	Full match	3.41837e+07	3.81339e+07	3.39781e+07	3.97977e+07	4.45536e+07	4.09085e+07	3.84503e+07	3.88793e+07	4.41009e+07	4.12567e+07	3.35669e+07	3.34782e+07
Com_1754_neg	Pseudolaric Acid B	C23 H28 O8	432.178	6.55	431.171	No results	No results	Full match	2.49205e+07	3.80521e+07	4.3863e+07	4.69665e+07	4.43747e+07	4.29944e+07	5.12091e+07	4.64507e+07	5.5435e+07	4.6122e+07	4.03099e+07	4.48692e+07
Com_1762_neg	Oroxin B	C27 H30 O15	594.161	6.186	593.154	No results	No results	Full match	4.05121e+07	4.03125e+07	4.45956e+07	2.98986e+07	2.40157e+07	3.03592e+07	4.12357e+07	5.06085e+07	4.57591e+07	3.85179e+07	4.05097e+07	3.88926e+07
Com_1774_neg	p-Anisaldehyde	C8 H8 O2	136.052	5.934	135.045	No results	No results	Full match	3.66563e+07	4.61447e+07	3.52845e+07	3.53354e+07	2.93191e+07	3.2824e+07	4.9927e+07	4.60915e+07	5.12662e+07	3.46244e+07	4.07249e+07	3.74995e+07
Com_1800_neg	2,3-dinor Prostaglandin E1	C18 H30 O5	308.199	7.103	307.191	Invalid mass	No results	No results	3.17716e+07	3.30046e+07	2.74698e+07	4.5769e+07	4.28332e+07	4.16721e+07	2.21273e+07	2.04059e+07	2.25435e+07	2.95151e+07	2.84406e+07	2.91346e+07
Com_1821_neg	5(S)-HpEPE	C20 H30 O4	334.212	7.374	333.204	Invalid mass	No results	No results	3.67414e+07	4.24967e+07	4.25144e+07	2.46114e+07	1.96928e+07	2.25264e+07	1.77543e+07	1.7921e+07	1.95397e+07	2.14656e+07	1.83249e+07	1.94349e+07
Com_1827_neg	Hordatine B	C29 H40 N8 O5	580.309	5.932	579.302	No results	No results	Full match	4.16796e+07	4.15104e+07	4.23721e+07	2.95098e+07	2.0693e+07	2.4679e+07	4.38545e+07	3.56621e+07	4.26961e+07	3.59274e+07	3.2684e+07	3.07276e+07
Com_1831_neg	Camelliaside A	C33 H40 O20	756.211	5.241	755.203	No results	No results	Full match	1.89554e+07	1.50732e+07	1.78407e+07	1.91093e+07	1.00975e+07	1.98624e+07	4.4087e+07	5.28957e+07	5.10661e+07	2.25356e+07	2.24694e+07	2.64108e+07
Com_1835_neg	Heptamethoxyflavone	C22 H24 O9	432.143	5.574	477.14	No results	No results	Full match	2.01553e+07	2.88726e+07	2.96817e+07	1.59989e+07	1.4105e+07	3.12728e+07	5.34895e+07	3.28948e+07	3.8439e+07	3.64e+07	2.84391e+07	3.0092e+07
Com_1896_neg	C-hexosyl-luteolin O-feruloylhexoside	C37 H38 O19	786.201	5.279	785.194	No results	No results	Full match	3.6671e+07	3.41096e+07	3.87634e+07	4.08426e+07	3.75628e+07	4.07696e+07	4.67216e+07	4.782e+07	4.36579e+07	3.33279e+07	3.21844e+07	4.01678e+07
Com_1902_neg	Echinacoside	C35 H46 O20	786.259	5.736	785.252	No results	No results	Full match	3.99897e+07	3.85059e+07	3.78893e+07	2.98091e+07	3.48612e+07	3.11627e+07	4.34216e+07	4.05104e+07	4.63712e+07	3.98973e+07	2.64318e+07	3.40549e+07
Com_1982_neg	Prostaglandin A3	C20 H28 O4	332.196	7.297	331.189	Invalid mass	No results	No results	3.5863e+07	3.82369e+07	3.73671e+07	2.45462e+07	2.13776e+07	2.29563e+07	1.13978e+07	1.00637e+07	1.32768e+07	1.62766e+07	1.73134e+07	9.55378e+06
Com_2005_neg	Artemisinin	C15 H22 O5	282.146	5.801	281.139	No results	No results	Full match	1.87481e+07	1.80335e+07	1.86217e+07	2.57339e+07	2.43555e+07	2.45773e+07	4.66206e+07	4.52154e+07	4.42545e+07	2.88941e+07	2.02519e+07	2.50043e+07
Com_2021_neg	Raffinose	C18 H32 O16	504.169	1.618	503.162	No results	No results	Full match	3.46853e+07	3.78482e+07	3.22049e+07	1.95472e+07	2.1001e+07	2.43066e+07	3.51518e+07	2.36009e+07	3.46288e+07	2.87702e+07	2.61692e+07	2.24715e+07
Com_2032_neg	dAMP	C10 H14 N5 O6 P	331.068	5.497	330.06	No results	No results	Full match	8.19783e+06	1.41574e+07	8.29148e+06	3.42661e+07	1.87065e+07	3.63885e+07	8.66646e+06	3.70797e+06	5.43599e+06	1.50119e+07	1.07742e+07	1.35683e+07
Com_2098_neg	Isovanillin	C8 H8 O3	152.047	5.041	151.04	No results	No results	Full match	2.37123e+07	1.61896e+07	2.43477e+07	2.58037e+07	2.38987e+07	2.02367e+07	4.27341e+07	3.82104e+07	4.18884e+07	2.45264e+07	2.46764e+07	2.148e+07
Com_2117_neg	MGMG (18:2)	C27 H48 O9	516.33	9.014	515.323	No results	No results	Full match	1.89374e+07	2.70073e+07	2.84821e+07	1.83281e+07	2.0896e+07	2.30446e+07	3.38189e+07	2.93667e+07	3.32629e+07	3.35175e+07	3.27048e+07	3.57032e+07
Com_2137_neg	Triethyl citrate	C12 H20 O7	276.121	5.449	275.114	No results	No results	Full match	1.9773e+07	1.90254e+07	2.39248e+07	3.49307e+07	1.86857e+07	2.26723e+07	2.26197e+07	2.89518e+07	1.86184e+07	2.60739e+07	2.67756e+07	1.90135e+07
Com_2143_neg	14,15-Dehydrocrepenynic acid	C18 H28 O2	276.209	7.705	275.202	No results	No results	Full match	3.16657e+07	3.20253e+07	3.25826e+07	3.3099e+07	2.99179e+07	3.20914e+07	2.07991e+07	1.82681e+07	2.0108e+07	2.31455e+07	2.21678e+07	2.27286e+07
Com_2185_neg	Methyl hexadecanoate	C17 H34 O2	316.261	7.861	315.254	No results	Invalid mass	No results	2.41404e+07	2.88526e+07	2.98942e+07	2.64509e+07	2.96598e+07	2.84723e+07	3.98763e+07	3.96609e+07	3.69126e+07	3.12165e+07	2.59741e+07	2.75966e+07
Com_2195_neg	(+/-)9-HpODE	C18 H32 O4	312.23	7.206	311.223	Full match	Partial match	Full match	2.37805e+07	3.21623e+07	3.14214e+07	2.01039e+07	1.86724e+07	1.83722e+07	2.16823e+07	2.21544e+07	2.118e+07	2.19427e+07	1.87439e+07	1.96677e+07
Com_2219_neg	Sesamoside	C17 H24 O12	420.127	4.906	419.119	No results	No results	Full match	2.22335e+07	2.11129e+07	2.16992e+07	2.78233e+07	2.14417e+07	2.44204e+07	3.93835e+07	3.86656e+07	3.64109e+07	2.67719e+07	2.72405e+07	2.74709e+07
Com_2264_neg	Bavachalcone	C20 H20 O4	338.157	5.52	337.15	No results	Invalid mass	No results	2.37575e+07	2.45801e+07	2.45856e+07	2.90718e+07	2.82756e+07	3.06066e+07	3.44454e+07	3.2539e+07	3.58585e+07	2.84131e+07	2.68841e+07	2.6939e+07
Com_2269_neg	Maltotetraose	C24 H42 O21	666.221	1.377	665.214	No results	No results	Full match	2.14328e+07	2.16524e+07	2.97017e+07	2.74533e+07	2.38483e+07	2.25369e+07	2.33104e+07	2.28902e+07	1.85605e+07	3.13022e+07	2.8966e+07	3.22116e+07
Com_2288_neg	Myrtillin chloride	C21 H21 Cl O12	500.074	5.564	499.067	No results	No results	Full match	8.83434e+06	1.46629e+07	1.21704e+07	2.78718e+07	1.64158e+07	3.00786e+07	1.46523e+07	2.1108e+07	1.00452e+07	1.28833e+07	1.29828e+07	1.43953e+07
Com_2317_neg	Cistanoside F	C21 H28 O13	488.153	5.602	487.146	No results	No results	Full match	2.43243e+07	2.60387e+07	2.87457e+07	1.41583e+07	1.19002e+06	9.77003e+06	1.51688e+07	1.544e+07	1.3207e+07	1.62097e+07	1.69948e+07	1.87496e+07
Com_2323_neg	6-Biopterin	C9 H11 N5 O3	237.086	6.97	236.078	No results	No results	Full match	2.87636e+07	1.46778e+07	1.17703e+07	1.35895e+07	1.43741e+07	7.82092e+06	1.16683e+07	1.3314e+07	1.69495e+07	1.34096e+07	1.29655e+07	1.34187e+07
Com_2365_neg	8-Epiloganic acid	C16 H24 O10	376.137	4.758	375.129	No results	No results	Full match	1.02633e+07	1.12657e+07	1.62691e+07	1.41942e+07	1.49649e+07	1.14663e+07	3.41528e+07	2.60482e+07	3.6111e+07	2.17392e+07	2.00907e+07	2.01067e+07
Com_2371_neg	N-Methylthreonine	C5 H11 N O3	133.074	1.305	132.066	No results	Full match	Full match	2.53372e+07	2.79297e+07	2.77694e+07	2.19238e+07	1.82416e+07	2.09532e+07	3.43694e+07	3.50243e+07	3.25886e+07	2.51773e+07	2.58773e+07	2.91723e+07
Com_2459_neg	Sibiricose A5	C22 H30 O14	518.163	5.194	517.156	No results	No results	Full match	1.21743e+07	1.23074e+07	1.27427e+07	1.77598e+07	1.05866e+07	1.68049e+07	2.78226e+07	3.30741e+07	3.07915e+07	1.61913e+07	1.85275e+07	1.7746e+07
Com_2464_neg	Aminophylline	C16 H24 N10 O4	420.199	5.458	401.181	No results	No results	Full match	1.6206e+07	1.92445e+07	1.74478e+07	2.54741e+07	2.17437e+07	2.6831e+07	3.03677e+07	2.93462e+07	2.84623e+07	2.22275e+07	2.18501e+07	2.41349e+07
Com_2666_neg	Forsythoside B	C34 H44 O19	756.247	5.734	755.241	No results	No results	Full match	1.75165e+07	2.38412e+07	1.86197e+07	1.37385e+07	1.06966e+07	1.18582e+07	1.0203e+07	1.25582e+07	1.02023e+07	1.29918e+07	1.0417e+07	1.3892e+07
Com_2677_neg	UDP-D-glucuronate	C15 H22 N2 O18 P2	580.036	5.02	579.028	No results	No results	Full match	1.82773e+07	1.85422e+07	1.95516e+07	1.88373e+07	2.07014e+07	2.11067e+07	1.97199e+07	2.11163e+07	2.0303e+07	2.42081e+07	1.90219e+07	2.06148e+07
Com_2684_neg	Spinosin	C28 H32 O15	608.174	5.287	607.166	No results	No results	Full match	2.24616e+07	2.22778e+07	2.18904e+07	8.56485e+06	1.22273e+07	9.07018e+06	1.4127e+07	1.54992e+07	1.48235e+07	1.7868e+07	1.24794e+07	1.40535e+07
Com_2690_neg	Polydatin	C20 H22 O8	390.131	5.934	389.123	No results	No results	Full match	1.02346e+07	1.44884e+07	1.21082e+07	1.04808e+07	8.7115e+06	1.05231e+07	2.83649e+07	1.3248e+07	2.74736e+07	1.42412e+07	1.469e+07	1.84657e+07
Com_2700_neg	2'-O-acetylpoliumoside	C37 H48 O20	812.274	5.793	811.266	No results	No results	Full match	2.16946e+07	2.33333e+07	1.95314e+07	1.57341e+07	1.71468e+07	1.62475e+07	2.34212e+07	1.81207e+07	2.77259e+07	2.10436e+07	2.12845e+07	1.74859e+07
Com_2708_neg	Dihydroroseoside	C19 H32 O8	388.21	5.633	387.202	No results	Full match	No results	1.21314e+07	1.73636e+07	2.71224e+06	1.63905e+07	1.51368e+07	1.34249e+07	2.76678e+07	2.64746e+07	2.84989e+07	1.88229e+07	1.64177e+07	1.87237e+07
Com_2722_neg	Jionoside A1	C36 H48 O20	800.273	5.519	799.266	No results	No results	Full match	1.77455e+07	1.54911e+07	2.18923e+07	1.48405e+07	1.16657e+07	1.72826e+07	1.51348e+07	1.38325e+07	1.48859e+07	1.63288e+07	1.40648e+07	1.8496e+07
Com_2745_neg	Nitidine	C21 H18 N O4	348.124	5.627	347.117	No results	No results	Full match	1.26378e+07	1.0278e+07	8.78255e+06	9.94007e+06	4.66258e+06	7.16646e+06	2.57442e+07	2.56868e+07	2.79326e+07	1.08768e+07	1.18282e+07	1.53329e+07
Com_2866_neg	gamma-Glutamylglutamic acid	C10 H16 N2 O7	276.095	1.377	275.089	No results	No results	Full match	2.02101e+07	1.47834e+07	1.71446e+07	1.36084e+07	1.16711e+07	1.36321e+07	1.69259e+07	2.067e+07	1.14637e+07	1.95632e+07	1.58754e+07	1.54003e+07
Com_2948_neg	Benzoylpaeoniflorin	C30 H32 O12	584.188	5.527	583.18	No results	No results	Full match	6.67862e+06	1.02289e+07	9.94695e+06	1.77906e+07	1.88665e+07	1.93345e+07	2.02138e+07	1.88236e+07	1.70833e+07	1.31004e+07	8.88884e+06	1.12094e+07
Com_2986_neg	Flavin Adenine Dinucleotide	C27 H33 N9 O15 P2	785.154	5.114	784.146	No results	No results	Full match	5.20602e+06	1.17297e+07	1.28124e+07	1.04848e+07	1.84109e+07	1.24896e+07	2.10187e+07	1.22539e+07	1.75622e+07	1.17679e+07	1.14167e+07	8.07452e+06
Com_3021_neg	Epimedin A	C39 H50 O20	838.29	5.395	837.284	No results	No results	Full match	7.97701e+06	7.60026e+06	6.02722e+06	1.78231e+07	1.69935e+07	1.8551e+07	1.1742e+07	1.21094e+07	1.28786e+07	1.13062e+07	1.03915e+07	1.00117e+07
Com_3087_neg	D-Phenylalanine	C9 H11 N O2	165.079	5.616	164.072	No results	No results	Full match	1.69891e+07	1.74783e+07	1.72721e+07	1.21718e+07	1.2044e+07	1.40488e+07	1.59363e+07	1.61756e+07	1.41174e+07	1.43968e+07	1.35078e+07	1.5147e+07
Com_3121_neg	Aurantio-obtusin	C17 H14 O7	330.074	4.793	329.066	No results	No results	Full match	8.75723e+06	1.14487e+07	7.72803e+06	1.58604e+07	1.68109e+07	1.59367e+07	1.32204e+07	1.15485e+07	1.24834e+07	1.38793e+07	1.31342e+07	1.40123e+07
Com_3233_neg	Diacerein	C19 H12 O8	368.051	7.191	367.044	No results	No results	Full match	1.59599e+07	1.56547e+07	1.49491e+07	6.84611e+06	4.94552e+06	5.71637e+06	2.47277e+06	2.5671e+06	2.23966e+06	7.45244e+06	8.65309e+06	8.34443e+06
Com_3284_neg	Toosendanin	C30 H38 O11	574.241	5.597	573.234	No results	No results	Full match	1.07575e+07	1.29839e+07	1.16373e+07	1.66091e+07	1.21055e+07	1.38317e+07	1.44854e+07	1.67333e+07	1.42015e+07	1.37031e+07	1.56137e+07	1.50778e+07
Com_3316_neg	Pinoresinol Diglucoside	C32 H42 O16	682.248	5.769	681.241	No results	No results	Full match	9.68006e+06	2.11479e+06	8.67708e+06	9.98501e+06	1.20004e+07	8.40763e+06	1.42402e+07	6.94681e+06	1.97463e+07	9.71263e+06	9.93108e+06	9.97562e+06
Com_3337_neg	Leucosceptoside A	C30 H38 O15	638.222	5.815	637.214	No results	No results	Full match	5.32392e+06	7.2628e+06	1.50889e+07	5.29915e+06	6.23107e+06	4.81995e+06	1.06317e+07	7.30803e+06	8.21815e+06	8.09885e+06	7.71179e+06	6.89852e+06
Com_3339_neg	L-Argininosuccinate	C10 H18 N4 O6	290.123	1.746	289.115	No results	No results	Full match	9.17568e+06	1.11069e+07	1.00243e+07	7.663e+06	7.54017e+06	7.45078e+06	1.69643e+07	1.63028e+07	1.94672e+07	1.11918e+07	1.06402e+07	1.10921e+07
Com_3345_neg	pteroside A	C21 H30 O8	410.194	5.833	409.187	No results	No results	Full match	1.47337e+07	1.42334e+07	1.50367e+07	1.12942e+07	1.30257e+07	1.39325e+07	1.45671e+07	1.38477e+07	8.78098e+06	1.4075e+07	1.32474e+07	7.55579e+06
Com_3411_neg	3-Methylhistidine	C7 H11 N3 O2	169.086	5.774	168.079	Invalid mass	Invalid mass	No results	1.29563e+07	1.34226e+07	1.2365e+07	1.5502e+07	1.40352e+07	1.33132e+07	1.55557e+07	1.52658e+07	1.51352e+07	1.17585e+07	1.1082e+07	1.34758e+07
Com_3456_neg	Verbenalin	C17 H24 O10	388.137	4.686	387.129	No results	No results	Full match	7.15452e+06	7.62331e+06	8.27564e+06	1.12599e+07	1.22232e+07	9.68292e+06	1.72296e+07	1.7769e+07	1.69935e+07	9.64918e+06	1.07877e+07	1.03466e+07
Com_3458_neg	Pogostone	C12 H16 O4	224.105	5.796	223.098	No results	No results	Full match	1.0952e+07	1.0126e+07	9.6701e+06	1.42507e+07	1.3975e+07	1.06524e+07	1.42034e+07	1.64896e+07	1.6071e+07	1.10959e+07	1.0732e+07	1.12848e+07
Com_3464_neg	Liquiritin apioside	C26 H30 O13	550.169	5.336	549.161	No results	No results	Full match	1.09979e+07	1.2212e+07	1.41058e+07	1.01721e+07	8.5285e+06	1.17082e+07	9.54925e+06	9.2235e+06	1.2558e+07	1.30641e+07	1.25273e+07	1.3251e+07
Com_3525_neg	Neopterin	C9 H11 N5 O4	253.08	7.169	252.073	Full match	No results	No results	1.37286e+07	7.09638e+06	5.07442e+06	7.69425e+06	8.39563e+06	4.18966e+06	5.70911e+06	7.30399e+06	6.59353e+06	6.10895e+06	5.89822e+06	6.03742e+06
Com_3528_neg	16-Hydroxyhexadecanoic acid	C16 H32 O3	272.235	8.95	271.228	Full match	No results	No results	6.0424e+06	8.65704e+06	8.95713e+06	9.96925e+06	9.46235e+06	9.99815e+06	1.73693e+07	1.65263e+07	1.76314e+07	1.13816e+07	1.1221e+07	1.23216e+07
Com_3530_neg	Gossypol	C30 H30 O8	518.195	5.885	517.188	No results	No results	Full match	7.57987e+06	6.26528e+06	1.36206e+07	3.45204e+06	6.29379e+06	427633	9.17367e+06	5.67533e+06	5.15603e+06	4.66721e+06	4.64214e+06	3.09149e+06
Com_3536_neg	Methyl Eugenol	C11 H14 O2	178.099	5.606	177.092	No results	No results	Full match	1.03849e+07	9.65127e+06	7.8945e+06	1.45194e+07	1.05437e+07	1.08227e+07	1.41298e+07	1.65378e+07	1.5995e+07	1.08002e+07	7.89366e+06	1.19693e+07
Com_3558_neg	Ethyl Coumarin-3-carboxylate	C12 H10 O4	218.058	5.159	217.051	No results	No results	Full match	8.98864e+06	1.10622e+07	1.24329e+07	1.20492e+07	1.32032e+07	1.37541e+07	6.47034e+06	9.49668e+06	1.09803e+07	1.15764e+07	1.12242e+07	1.19848e+07
Com_3686_neg	Hastatoside	C17 H24 O11	404.13	4.882	403.123	No results	No results	Full match	1.08634e+07	1.09445e+07	9.60192e+06	9.23348e+06	1.34445e+06	7.92476e+06	1.59869e+07	1.32527e+07	1.43559e+07	1.26983e+07	9.32667e+06	1.06143e+07
Com_3748_neg	3,5-Dicaffeoylquinic acid	C25 H24 O12	516.127	5.853	515.12	No results	Full match	Full match	1.21496e+07	1.25412e+07	1.21992e+07	9.61316e+06	7.74815e+06	8.72284e+06	1.06741e+07	1.07424e+07	1.12133e+07	1.09498e+07	9.57473e+06	1.05563e+07
Com_3807_neg	Oridonin	C20 H28 O6	364.188	7.285	363.181	No results	No results	Full match	8.13331e+06	8.29491e+06	8.11205e+06	1.0125e+07	8.5099e+06	9.86625e+06	1.51122e+07	1.40786e+07	1.48156e+07	1.15872e+07	9.69032e+06	1.12105e+07
Com_4021_neg	Eriocitrin	C27 H32 O15	596.174	5.283	595.166	No results	No results	Full match	7.90017e+06	7.83847e+06	9.02226e+06	1.15374e+07	6.55701e+06	7.111e+06	1.05352e+07	6.9723e+06	1.28325e+07	8.7049e+06	7.81128e+06	8.1876e+06
Com_4039_neg	Porphobilinogen	C10 H14 N2 O4	226.095	4.901	225.087	No results	Full match	No results	7.46064e+06	9.39699e+06	1.06983e+07	6.37496e+06	6.2115e+06	6.25505e+06	7.28821e+06	7.27601e+06	6.55127e+06	6.57956e+06	7.1274e+06	6.38155e+06
Com_4043_neg	4-Methylcatechol	C7 H8 O2	124.052	5.853	123.045	No results	No results	Full match	1.07289e+07	1.06128e+07	1.0204e+07	6.72653e+06	5.38839e+06	5.80597e+06	9.50842e+06	1.27421e+07	1.09923e+07	8.1134e+06	8.94589e+06	8.31791e+06
Com_4129_neg	Methyl linolenate	C19 H32 O2	292.24	8.734	291.233	No results	No results	Full match	6.63278e+06	9.55214e+06	7.98078e+06	3.53608e+06	3.15026e+06	3.61484e+06	3.19081e+06	2.62845e+06	3.83902e+06	1.00177e+07	1.05418e+07	1.04839e+07
Com_4134_neg	Tulipanin	C27 H31 O16	611.162	5.897	610.155	No results	No results	Full match	5.92621e+06	7.31101e+06	8.94013e+06	5.34029e+06	4.99319e+06	5.90264e+06	1.30555e+07	5.20997e+06	6.17515e+06	3.66128e+06	4.07197e+06	5.86282e+06
Com_4198_neg	(-)-Menthol	C10 H20 O	156.151	7.459	155.144	No results	No results	Full match	8.021e+06	6.95102e+06	7.40992e+06	7.33774e+06	6.9929e+06	7.47449e+06	1.26201e+07	1.05082e+07	1.08965e+07	8.02435e+06	7.95137e+06	7.42924e+06
Com_4281_neg	5-O-Methylvisammioside	C22 H28 O10	452.168	5.796	451.161	No results	No results	Full match	6.78974e+06	8.39969e+06	9.47904e+06	4.89086e+06	6.663e+06	6.28376e+06	8.27251e+06	9.44184e+06	9.68643e+06	7.42287e+06	6.47133e+06	5.59854e+06
Com_4306_neg	Yuheinoside	C16 H24 O9	360.141	5.129	359.134	No results	No results	Full match	4.84159e+06	4.30698e+06	4.78722e+06	5.70249e+06	6.58503e+06	5.36422e+06	1.157e+07	9.82431e+06	1.20953e+07	5.34847e+06	5.9459e+06	5.53034e+06
Com_4353_neg	Vitexin-2-O-rhaMnoside	C27 H30 O14	578.166	6.17	577.159	No results	No results	Full match	8.32501e+06	9.63645e+06	5.85868e+06	4.76564e+06	4.47763e+06	2.02166e+06	3.79067e+06	3.92396e+06	3.94307e+06	5.0195e+06	6.81048e+06	5.41458e+06
Com_4434_neg	Glu-Glu	C10 H14 N2 O7	274.08	1.373	273.073	No results	No results	Full match	6.9637e+06	7.08626e+06	7.26139e+06	4.53033e+06	4.29429e+06	4.6148e+06	8.08648e+06	7.47854e+06	7.12663e+06	9.50367e+06	5.36768e+06	6.88259e+06
Com_4455_neg	2-Hydroxymyristic acid	C14 H28 O3	244.204	8.064	243.196	No results	Full match	No results	6.20729e+06	4.82256e+06	5.20468e+06	7.8262e+06	6.29507e+06	7.00099e+06	9.54275e+06	8.18408e+06	1.13028e+07	7.09395e+06	6.74693e+06	7.24156e+06
Com_4479_neg	N'1-[4-(tert-butyl)benzoyl]-4-(tert-butyl)benzene-1-carbohydrazide	C22 H28 N2 O2	352.215	7.031	351.207	Full match	Partial match	No results	525429	409200	391726	8.72863e+06	8.54125e+06	8.72909e+06	7.55063e+06	6.73673e+06	7.6734e+06	5.39071e+06	5.23062e+06	5.84804e+06
Com_4492_neg	(20R)Ginsenoside Rh2	C36 H62 O8	622.445	10.414	621.437	No results	No results	Full match	382778	3.71671e+06	436127	6.90703e+06	3.54149e+06	391473	1.08923e+07	477974	494771	391200	397648	412754
Com_4538_neg	Linarin	C28 H32 O14	592.178	5.569	591.171	No results	No results	Full match	4.10831e+06	5.3312e+06	5.29963e+06	8.96055e+06	7.5626e+06	7.81266e+06	7.56224e+06	7.12058e+06	9.46711e+06	7.37681e+06	6.36285e+06	5.91485e+06
Com_4546_neg	Hesperetin 5-O-glucoside	C22 H24 O11	464.133	4.902	463.125	No results	No results	Full match	4.4113e+06	4.21496e+06	4.55241e+06	6.31245e+06	5.53577e+06	4.23227e+06	7.28351e+06	9.90772e+06	1.07795e+07	3.86305e+06	5.48279e+06	7.45752e+06
Com_4621_neg	LPE 18:2	C23 H44 N O7 P	477.285	8.934	476.278	No results	Full match	Full match	2.52238e+06	4.01378e+06	4.12551e+06	5.16488e+06	5.83085e+06	6.41255e+06	3.2775e+06	2.81549e+06	3.52972e+06	8.6601e+06	7.24883e+06	7.68774e+06
Com_4624_neg	1,3,5-Trimethoxybenzene	C9 H12 O3	168.078	5.589	167.071	No results	No results	Full match	5.76959e+06	7.72541e+06	7.22243e+06	8.19068e+06	7.48099e+06	6.12083e+06	8.6563e+06	5.62013e+06	7.41572e+06	6.79525e+06	8.2119e+06	7.27044e+06
Com_4629_neg	4'-Hydroxypropiophenone	C9 H10 O2	150.068	5.976	149.061	No results	No results	Full match	6.02688e+06	5.28004e+06	5.85385e+06	7.57604e+06	7.91525e+06	7.29837e+06	7.08904e+06	5.30294e+06	4.42159e+06	6.82499e+06	6.39355e+06	7.03404e+06
Com_4666_neg	N-Acetylornithine	C7 H14 N2 O3	174.1	1.318	173.093	No results	Full match	Full match	4.48009e+06	7.09668e+06	5.09192e+06	8.21852e+06	7.7826e+06	6.10961e+06	5.19612e+06	5.66416e+06	3.9574e+06	6.83441e+06	5.45869e+06	8.08598e+06
Com_4684_neg	Robinin	C33 H40 O19	740.216	5.032	739.209	No results	No results	Full match	4.21275e+06	5.65781e+06	4.48719e+06	7.0533e+06	7.73627e+06	6.45656e+06	8.74986e+06	7.10735e+06	9.22671e+06	5.70219e+06	4.45415e+06	6.63848e+06
Com_4693_neg	5-Aminosalicylic Acid	C7 H7 N O3	153.043	6.091	152.035	No results	No results	Full match	6.60226e+06	6.48008e+06	6.5031e+06	8.30577e+06	7.69975e+06	6.11873e+06	2.10932e+06	2.18091e+06	3.21515e+06	4.93837e+06	5.24976e+06	5.16129e+06
Com_4703_neg	Neonuezhenide	C31 H42 O18	702.237	5.561	701.23	No results	No results	Full match	5.25616e+06	4.85587e+06	5.82484e+06	8.27274e+06	7.50213e+06	6.33209e+06	7.70412e+06	6.99868e+06	9.52872e+06	7.1337e+06	7.30444e+06	5.52409e+06
Com_4740_neg	Androsin	C15 H20 O8	328.116	4.75	327.108	No results	No results	Full match	2.81463e+06	2.95693e+06	3.21388e+06	3.44932e+06	2.98742e+06	3.36642e+06	7.96377e+06	9.53384e+06	8.59092e+06	5.34283e+06	4.94351e+06	4.47266e+06
Com_4852_neg	13,14-dihydro-15-keto Prostaglandin E2	C20 H32 O5	388.199	6.526	387.192	Invalid mass	No results	No results	6.04401e+06	7.60563e+06	6.16892e+06	2.94669e+06	3.6697e+06	3.56844e+06	8.08985e+06	7.18605e+06	8.42847e+06	4.27677e+06	4.96101e+06	3.80288e+06
Com_4868_neg	Carminic acid	C22 H20 O13	492.091	5.92	491.083	No results	Full match	No results	6.27118e+06	7.54846e+06	6.43458e+06	3.84995e+06	2.79551e+06	2.94676e+06	7.78318e+06	8.40545e+06	8.54775e+06	6.5819e+06	5.25296e+06	7.05998e+06
Com_4893_neg	Isoeugenol	C10 H12 O2	164.084	5.587	163.076	No results	No results	Full match	4.95366e+06	1.92619e+06	5.41718e+06	6.19062e+06	7.04597e+06	5.81279e+06	6.33594e+06	6.20653e+06	6.18903e+06	3.54186e+06	5.69587e+06	4.54313e+06
Com_4901_neg	Rehmannioside D	C27 H42 O20	686.229	5.981	685.222	No results	No results	Full match	2.58109e+06	2.45499e+06	3.74412e+06	7.57247e+06	4.6962e+06	4.82621e+06	3.57143e+06	3.57158e+06	3.55402e+06	4.25486e+06	4.21173e+06	3.63849e+06
Com_4903_neg	Tenuifoliside A	C31 H38 O17	682.208	1.231	681.201	No results	No results	Full match	1.4803e+06	1.88947e+06	1.48582e+06	2.86358e+06	2.43804e+06	2.57711e+06	7.96709e+06	8.09681e+06	9.137e+06	2.6113e+06	3.03916e+06	2.11337e+06
Com_4920_neg	Tenuifoliside B	C30 H36 O17	668.195	5.296	667.188	No results	No results	Full match	5.7742e+06	7.27743e+06	7.03796e+06	6.99169e+06	4.06605e+06	5.74878e+06	6.01988e+06	5.233e+06	8.15921e+06	5.55779e+06	4.43197e+06	3.14951e+06
Com_4967_neg	6-Sialyllactose	C23 H39 N O19	633.214	5.714	632.206	No results	No results	Full match	4.42149e+06	3.87419e+06	4.93499e+06	5.66778e+06	3.8645e+06	7.00776e+06	1.85289e+06	2.40179e+06	1.7079e+06	4.51809e+06	3.48459e+06	3.83299e+06
Com_5003_neg	D-Fructose 1,6-bisphosphate	C6 H14 O12 P2	339.996	1.189	338.989	No results	No results	Full match	6.79798e+06	6.47736e+06	6.36545e+06	2.4403e+06	2.31874e+06	2.38447e+06	2.25479e+06	2.19807e+06	2.38111e+06	3.04969e+06	3.34481e+06	3.02231e+06
Com_5021_neg	(±)11-HETE	C20 H32 O3	320.235	8.731	319.227	Full match	No results	Full match	4.75597e+06	6.22562e+06	4.08899e+06	2.87512e+06	2.41322e+06	2.89453e+06	2.47378e+06	2.11014e+06	2.76816e+06	7.22951e+06	6.62863e+06	6.3842e+06
Com_5108_neg	C-hexosyl-apigenin O-feruloylhexoside	C37 H38 O18	770.206	5.872	769.199	No results	No results	Full match	5.22726e+06	4.81526e+06	5.23038e+06	4.78187e+06	3.85566e+06	3.65323e+06	5.76216e+06	7.10914e+06	8.2801e+06	5.06025e+06	4.67596e+06	4.92318e+06
Com_5121_neg	Vincamine	C21 H26 N2 O3	354.193	8.07	353.186	No results	No results	Full match	4.8989e+06	5.84115e+06	6.39429e+06	3.75437e+06	3.36216e+06	3.5783e+06	3.33677e+06	3.28566e+06	4.4876e+06	2.1872e+06	3.35536e+06	1.83746e+06
Com_5136_neg	Pentadecanoic Acid	C15 H30 O2	288.23	7.865	287.223	Invalid mass	No results	No results	4.14092e+06	4.34151e+06	3.98233e+06	6.77225e+06	5.97993e+06	5.25113e+06	6.96364e+06	5.26854e+06	6.61965e+06	6.09733e+06	4.56953e+06	6.37145e+06
Com_5213_neg	15-OxoEDE	C20 H34 O3	322.25	9.214	321.243	Full match	No results	No results	3.16217e+06	6.35355e+06	5.12532e+06	2.54353e+06	2.06415e+06	3.34283e+06	3.32062e+06	1.99057e+06	3.87981e+06	3.76429e+06	4.07956e+06	4.64973e+06
Com_5250_neg	Brassinolide	C28 H48 O6	480.344	6.18	479.337	No results	No results	Full match	5.39344e+06	5.04835e+06	5.59928e+06	3.31617e+06	3.95562e+06	4.47303e+06	7.2712e+06	7.45914e+06	7.28742e+06	5.04466e+06	6.00188e+06	5.03075e+06
Com_5301_neg	Gallocatechin gallate	C22 H18 O11	458.085	5.162	457.077	No results	No results	Full match	1.71037e+06	3.54116e+06	2.27348e+06	1.43735e+06	3.37725e+06	2.69399e+06	4.1256e+06	3.24877e+06	5.14744e+06	5.68564e+06	5.38672e+06	6.28876e+06
Com_5365_neg	C-pentosyl-apeignin O-feruloylhexoside	C36 H36 O17	740.195	5.828	739.188	No results	No results	Full match	5.59268e+06	5.43551e+06	4.73815e+06	3.62958e+06	3.37702e+06	4.10298e+06	3.42665e+06	3.66419e+06	3.81084e+06	3.71791e+06	3.72914e+06	6.13382e+06
Com_5377_neg	Hordatine A	C28 H38 N8 O4	550.299	5.896	549.291	No results	No results	Full match	5.13497e+06	4.50141e+06	5.22081e+06	5.61499e+06	3.75687e+06	3.88771e+06	5.6573e+06	7.11323e+06	5.85815e+06	4.92366e+06	4.85802e+06	4.30233e+06
Com_5459_neg	3-N-butyl-4,5-dihydrophthalide	C12 H16 O2	192.115	4.877	191.108	No results	No results	Full match	3.98232e+06	4.41135e+06	3.86776e+06	4.22492e+06	3.82531e+06	5.01966e+06	6.67749e+06	6.7398e+06	6.19702e+06	5.08041e+06	5.58683e+06	4.85113e+06
Com_5479_neg	Tricin 4'-O-(beta-guaiacylglyceryl) ether 5-O-hexoside	C33 H36 O16	688.201	5.82	687.192	No results	No results	Full match	3.75285e+06	2.36116e+06	4.95419e+06	3.73504e+06	3.67367e+06	2.64814e+06	5.02277e+06	5.03203e+06	6.96368e+06	4.07155e+06	4.11255e+06	4.7939e+06
Com_5596_neg	Cyanin chloride	C27 H31 Cl O16	646.129	4.928	645.121	No results	No results	Full match	2.91163e+06	5.04794e+06	4.80341e+06	5.47855e+06	643896	5.15422e+06	3.95417e+06	2.86188e+06	3.47509e+06	3.89986e+06	3.86533e+06	4.09548e+06
Com_5607_neg	Astragalus polyphenols	C20 H22 O9	406.126	5.525	405.119	No results	No results	Full match	5.11799e+06	3.53047e+06	4.16819e+06	3.42611e+06	3.19446e+06	3.55337e+06	4.0598e+06	4.4759e+06	4.45167e+06	3.32131e+06	4.26904e+06	3.9207e+06
Com_5728_neg	Bisulfurous Acid	C11 H8 O2	172.052	5.162	171.045	No results	No results	Full match	2.71408e+06	3.64202e+06	3.88806e+06	2.61756e+06	4.31594e+06	4.88493e+06	3.98753e+06	3.78838e+06	3.3318e+06	3.23634e+06	3.24538e+06	4.89929e+06
Com_5784_neg	Rehmannioside A	C21 H32 O15	524.173	4.835	523.166	No results	No results	Full match	2.64272e+06	2.51955e+06	2.24195e+06	1.62675e+06	2.84531e+06	2.59587e+06	5.92097e+06	4.41422e+06	4.33214e+06	4.51582e+06	3.27156e+06	4.00737e+06
Com_5906_neg	Plumbagin	C11 H8 O3	188.048	5.244	187.041	No results	No results	Full match	3.83321e+06	4.01678e+06	2.58234e+06	4.68856e+06	3.02814e+06	3.04484e+06	4.09144e+06	2.51699e+06	5.03131e+06	3.63971e+06	3.21552e+06	2.95269e+06
Com_5918_neg	12-Hydroxydodecanoic acid	C12 H24 O3	216.172	7.262	215.165	No results	Full match	No results	3.3022e+06	3.12352e+06	2.86391e+06	3.20382e+06	3.17433e+06	3.42598e+06	4.75716e+06	4.53656e+06	5.62817e+06	3.57364e+06	4.02137e+06	3.42599e+06
Com_5950_neg	Cyanidin 3-O-glucoside	C21 H21 Cl O11	484.079	5.12	483.071	No results	No results	Full match	1.58935e+06	3.71251e+06	1.25475e+06	3.24876e+06	4.25109e+06	3.62206e+06	3.68029e+06	2.76133e+06	2.79693e+06	1.75583e+06	1.68973e+06	1.87294e+06
Com_5962_neg	3,4,5-Trimethoxycinnamic acid	C12 H14 O5	238.084	5.768	237.077	No results	No results	Full match	3.44558e+06	2.79202e+06	3.06365e+06	3.06568e+06	3.4996e+06	2.30214e+06	5.43423e+06	5.18228e+06	5.11239e+06	3.8163e+06	3.0087e+06	3.55164e+06
Com_6295_neg	Artemether	C16 H26 O5	298.178	6.438	297.171	No results	No results	Full match	2.73788e+06	3.14048e+06	2.63866e+06	3.31043e+06	2.56455e+06	2.78294e+06	4.56528e+06	4.41452e+06	4.33743e+06	2.61772e+06	3.34175e+06	3.65028e+06
Com_6313_neg	Angoroside C	C36 H48 O19	784.277	5.799	783.269	No results	No results	Full match	1.08607e+06	1.6144e+06	3.23898e+06	2.29401e+06	1.58282e+06	1.25698e+06	1.19612e+06	1.5172e+06	4.59933e+06	2.30322e+06	1.42441e+06	1.34722e+06
Com_6403_neg	Epimedin C	C39 H50 O19	822.292	5.839	821.284	No results	No results	Full match	2.12959e+06	2.2908e+06	2.16844e+06	982069	2.45236e+06	1.52791e+06	4.30425e+06	4.07016e+06	3.59316e+06	2.8614e+06	2.26235e+06	2.39883e+06
Com_6425_neg	Corticosterone	C21 H30 O4	346.212	9.654	345.204	Invalid mass	No results	No results	861611	1.34401e+06	1.36578e+06	1.43969e+06	1.51049e+06	1.4177e+06	3.96974e+06	4.21091e+06	3.88019e+06	2.49045e+06	2.37205e+06	2.23979e+06
Com_6464_neg	Lapachol	C15 H14 O3	242.094	7.331	241.087	No results	No results	Full match	1.11024e+06	833880	724729	3.09781e+06	2.64774e+06	3.34497e+06	439107	517074	442053	1.39421e+06	1.10095e+06	1.82793e+06
Com_6518_neg	DL-m-Tyrosine	C9 H11 N O3	181.074	1.729	180.066	No results	No results	Full match	2.34779e+06	2.90761e+06	2.54639e+06	3.3665e+06	2.51696e+06	3.23472e+06	2.54366e+06	2.98763e+06	3.12974e+06	3.19493e+06	2.97583e+06	2.60879e+06
Com_6606_neg	Neoprzewaquinone A	C36 H28 O6	556.188	1.244	555.181	No results	No results	Full match	1.26099e+06	1.29732e+06	959892	1.58497e+06	1.09289e+06	1.47519e+06	3.57411e+06	3.82007e+06	2.6588e+06	1.41992e+06	1.17787e+06	1.26218e+06
Com_6630_neg	LPC 18:2	C26 H50 N O7 P	565.338	9.235	564.331	No results	Invalid mass	No results	1.59106e+06	2.34433e+06	2.07371e+06	1.70317e+06	1.66854e+06	2.69165e+06	2.12595e+06	1.93456e+06	2.64567e+06	3.01768e+06	3.06278e+06	2.77328e+06
Com_6887_neg	Pyridoxal 5'-Phosphate	C8 H10 N O6 P	247.025	1.232	246.018	No results	No results	Full match	2.60243e+06	2.07861e+06	2.0017e+06	1.04855e+06	1.29107e+06	1.22241e+06	828340	939241	753377	1.34469e+06	1.37995e+06	1.57781e+06
Com_7014_neg	Polygalic acid	C29 H44 O6	488.314	6.46	487.307	No results	No results	Full match	2.40947e+06	2.51171e+06	2.12532e+06	1.97161e+06	2.1652e+06	1.51234e+06	1.09581e+06	997659	1.19303e+06	1.81818e+06	1.56508e+06	1.82987e+06
Com_7121_neg	L-Tryptophan	C11 H12 N2 O2	204.09	5.595	203.083	No results	No results	Full match	2.25049e+06	2.25677e+06	1.86235e+06	1.13794e+06	1.08855e+06	1.21783e+06	1.54797e+06	1.47488e+06	1.9849e+06	2.15744e+06	1.5731e+06	1.46067e+06
Com_7176_neg	Nardosinone	C15 H22 O3	250.157	5.763	249.15	No results	No results	Full match	2.15024e+06	1.50223e+06	1.87573e+06	1.26835e+06	1.60982e+06	1.20439e+06	1.61543e+06	1.38202e+06	1.55117e+06	1.50092e+06	1.02177e+06	1.33337e+06
Com_7216_neg	Vaccarin	C32 H38 O19	726.2	4.871	725.193	No results	No results	Full match	1.23257e+06	1.14365e+06	1.09159e+06	2.22773e+06	1.47039e+06	1.5177e+06	1.70247e+06	1.73357e+06	1.62195e+06	1.08525e+06	1.37055e+06	1.53955e+06
Com_7242_neg	3-Indolepropionic acid	C11 H11 N O2	189.079	5.623	188.072	No results	No results	Full match	1.64965e+06	2.16219e+06	1.69296e+06	1.89954e+06	1.77589e+06	1.69021e+06	2.31977e+06	2.03076e+06	1.69852e+06	1.49408e+06	1.37583e+06	1.59648e+06
Com_7322_neg	Schisantherin B	C28 H34 O9	514.218	6.116	513.21	No results	No results	Full match	962671	1.44352e+06	1.36693e+06	1.73249e+06	1.12685e+06	1.15934e+06	1.84353e+06	2.44507e+06	1.64113e+06	1.24819e+06	1.63178e+06	872984
Com_7434_neg	N'-p-coumaroylspermine	C19 H32 N4 O2	348.251	6.096	347.243	No results	No results	Full match	1.58347e+06	1.27122e+06	1.37851e+06	1.86354e+06	973558	1.05564e+06	1.62811e+06	1.60138e+06	1.89656e+06	1.16359e+06	1.83552e+06	1.38733e+06
Com_7607_neg	Limocitrin O-hexoside	C23 H24 O13	508.121	7.937	507.114	No results	No results	Full match	1.3569e+06	1.21388e+06	1.2838e+06	1.06158e+06	827428	755199	1.76223e+06	1.80634e+06	1.995e+06	1.69091e+06	1.37336e+06	1.5899e+06
Com_7718_neg	Forskolin	C22 H34 O7	410.231	6.051	409.223	No results	No results	Full match	1.44672e+06	1.00987e+06	1.14868e+06	982421	652871	1.21538e+06	1.01569e+06	1.22945e+06	1.33789e+06	783461	655424	694825
Com_7961_neg	Rhein	C15 H8 O6	284.033	4.843	283.025	No results	No results	Full match	676201	1.0156e+06	1.12019e+06	1.12583e+06	588298	617244	658168	371535	1.32276e+06	486550	923157	970208
Com_7966_neg	Timosaponin A3	C39 H64 O13	740.434	7.486	739.427	No results	No results	Full match	492837	519869	542069	992270	1.09865e+06	974748	404940	402193	400826	572561	490892	467107
Com_7983_neg	Efetaal	C12 H18 O2	194.131	5.891	193.123	No results	No results	Full match	786707	954365	1.08731e+06	913851	753740	862635	903801	900293	765627	611577	941110	823928
Com_8065_neg	Icariin	C33 H40 O15	676.239	5.726	675.232	No results	No results	Full match	125407	127375	185755	1.03622e+06	451786	375434	136484	141781	131788	122600	158608	131112
Com_8071_neg	Loureirin A	C17 H18 O4	286.121	5.971	571.234	No results	No results	Full match	308862	511817	680058	356126	331154	352509	1.22219e+06	329441	439416	343108	311018	308039
Com_8094_neg	Apigeninidin 5-glucoside	C21 H21 O9	417.117	6.435	416.11	No results	No results	Full match	233299	964848	243455	608640	461386	654476	1.00837e+06	903221	812999	445166	307694	563447
Com_8429_neg	Eugenyl acetate	C12 H14 O3	206.094	5.489	205.087	No results	No results	Full match	349718	380036	339077	332558	316224	364750	554066	580506	382329	354636	352926	497200
Com_1_neg	alpha-Ketoglutaric acid	C5 H6 O5	146.021	1.443	145.014	No results	No results	Full match	2.09485e+11	1.91281e+11	1.98771e+11	1.87306e+11	2.17265e+11	2.30634e+11	1.8399e+11	1.89667e+11	1.80661e+11	2.09354e+11	2.07022e+11	1.97473e+11
Com_19_neg	D-(+)-Glucose	C6 H12 O6	226.069	1.303	225.062	Invalid mass	Invalid mass	No results	1.04249e+10	5.37737e+09	4.59555e+09	4.60841e+09	4.09155e+09	4.85821e+09	5.34743e+09	5.07564e+09	9.13532e+09	4.9502e+09	4.71799e+09	4.8621e+09
Com_28_neg	myricetin 3-O-beta-D-galactopyranoside	C21 H20 O13	480.09	5.435	479.083	Full match	No results	Full match	7.36698e+09	7.82731e+09	7.28032e+09	6.3712e+09	5.55059e+09	6.44789e+09	7.36813e+09	7.40454e+09	7.82902e+09	7.22956e+09	7.06911e+09	6.67326e+09
Com_181_neg	Ornithine	C5 H12 N2 O2	132.09	1.242	131.083	Full match	No results	Full match	8.41784e+08	8.48256e+08	8.34781e+08	7.62677e+08	7.72236e+08	7.30666e+08	1.10743e+09	1.05344e+09	1.13891e+09	7.98456e+08	7.70625e+08	7.82323e+08
Com_481_neg	13(S)-HOTrE	C18 H30 O3	294.22	7.722	293.212	Full match	No results	Full match	2.23596e+08	2.15668e+08	2.21694e+08	2.6667e+08	2.38634e+08	2.46803e+08	1.85449e+08	1.65361e+08	1.72359e+08	1.87053e+08	1.75078e+08	1.78973e+08
Com_173_neg	Ferulic acid	C10 H10 O4	194.058	5.809	193.051	Full match	Not the top hit	Full match	9.01103e+08	8.03048e+08	9.25005e+08	3.83419e+08	4.75427e+08	3.83493e+08	1.78865e+08	1.48471e+08	1.89542e+08	2.53346e+08	2.48396e+08	2.59708e+08
Com_1406_neg	Schisantherin E	C30 H34 O9	538.219	5.69	537.211	No results	No results	Full match	5.23026e+07	5.75504e+07	5.72537e+07	6.49657e+07	5.78657e+07	5.66327e+07	7.20652e+07	6.65418e+07	8.1693e+07	4.72287e+07	6.40329e+07	5.93613e+07
Com_687_neg	Calceolarioside B	C23 H26 O11	478.147	5.521	477.139	No results	No results	Full match	8.93525e+07	9.55255e+07	1.34e+08	1.06371e+08	1.16883e+08	6.11194e+07	1.60493e+08	1.35614e+08	2.00112e+08	1.78305e+08	1.35362e+08	1.37062e+08
Com_382_neg	Isofraxidin	C11 H10 O5	222.052	5.47	221.045	No results	No results	Full match	2.9801e+07	3.20553e+08	3.42083e+08	3.49031e+07	2.90102e+07	3.47595e+07	1.47027e+08	1.59397e+08	2.07091e+07	3.26846e+08	2.72707e+08	2.9226e+08
Com_375_neg	di-C,C-pentosyl-luteolin	C25 H26 O14	550.132	5.7	549.125	No results	No results	Full match	1.01094e+08	9.25714e+07	1.10002e+08	7.47736e+07	7.96606e+07	1.13035e+08	3.768e+08	4.24397e+08	4.50554e+08	1.7859e+08	1.57335e+08	1.9181e+08
Com_262_neg	Taxifolin	C15 H12 O7	304.058	5.304	303.051	No results	Full match	Full match	3.26189e+08	3.44615e+08	3.2503e+08	5.06592e+08	5.28382e+08	5.42376e+08	2.22867e+08	2.47923e+08	2.5913e+08	4.10372e+08	3.16172e+08	3.15567e+08
Com_702_neg	Sinapinic Acid	C11 H12 O5	224.068	5.287	223.061	No results	No results	Full match	1.26741e+08	1.37322e+08	1.26355e+08	7.68088e+07	8.83399e+07	1.31156e+08	1.07837e+08	2.01512e+08	1.77163e+08	1.24739e+08	1.08622e+08	1.68926e+08
Com_163_neg	Salicylic acid O-glucoside	C13 H16 O8	300.084	4.729	299.077	No results	No results	Full match	7.28612e+08	1.02974e+09	9.29984e+08	5.94432e+08	5.21508e+08	5.27794e+08	3.46052e+08	2.86993e+08	3.42054e+08	4.7775e+08	6.29634e+08	4.92615e+08
Com_932_neg	D-Raffinose	C18 H32 O16	504.168	1.369	503.161	Full match	Invalid mass	Full match	1.02927e+08	1.02721e+08	1.09931e+08	7.72304e+07	8.34586e+07	8.66204e+07	1.27558e+08	1.30811e+08	1.15876e+08	1.1746e+08	1.0472e+08	1.00574e+08
Com_883_neg	Protocatechuic acid	C7 H6 O4	154.027	5.384	153.019	No results	No results	Full match	7.74755e+07	7.88182e+07	7.83685e+07	1.25509e+08	1.17613e+08	1.22376e+08	8.5527e+07	8.27125e+07	8.76624e+07	6.89257e+07	9.23319e+07	9.16922e+07
Com_377_neg	6''-o-acetylgenistin	C23 H22 O11	474.116	5.69	473.109	No results	No results	Full match	3.49541e+08	2.96452e+08	3.26642e+08	1.71581e+07	1.61273e+07	2.30296e+08	1.93128e+08	1.92351e+08	3.75924e+07	3.13672e+08	2.1666e+08	2.34887e+08
Com_2332_neg	Coniferin	C16 H22 O8	342.131	5.834	341.124	No results	No results	Full match	1.62784e+07	1.92736e+07	1.5917e+07	1.49083e+07	1.33485e+07	1.47485e+07	3.10794e+07	3.26208e+07	3.69009e+07	2.13879e+07	1.98759e+07	1.87257e+07
Com_508_neg	Quercetin 3-O-sophoroside	C27 H30 O17	626.148	5.422	625.141	No results	No results	Full match	6.93443e+06	9.88824e+07	1.111e+08	2.51288e+08	2.10977e+08	2.44874e+08	2.93194e+08	2.94105e+08	2.99047e+08	2.07972e+08	2.35059e+08	2.36613e+08
Com_184_neg	2-Deoxyribose 1-Phosphate	C5 H11 O7 P	214.024	1.314	213.017	No results	No results	Full match	3.9285e+08	3.50985e+08	3.67062e+08	4.7975e+08	4.4365e+08	5.11791e+08	7.10082e+08	7.38007e+08	1.11016e+09	6.97077e+08	4.34817e+08	5.75088e+08
Com_16_neg	Citrinin	C13 H14 O5	250.087	6.382	249.08	Invalid mass	No results	No results	1.07961e+10	1.19679e+10	1.17602e+10	3.51816e+09	3.20508e+09	3.16827e+09	1.65011e+09	1.75817e+09	1.62574e+09	5.95687e+09	5.25719e+09	5.79646e+09
Com_1497_neg	Oleuropein	C25 H32 O13	540.184	5.777	539.177	No results	No results	Full match	4.13499e+07	4.30583e+07	4.02588e+07	3.6746e+07	3.31526e+07	3.68747e+07	6.83565e+07	5.92617e+07	7.25848e+07	4.18569e+07	3.5257e+07	4.09286e+07
Com_1350_neg	Engeletin	C21 H22 O10	434.12	5.672	433.113	No results	No results	Full match	4.68599e+07	5.54477e+07	6.66845e+07	5.65477e+07	5.48159e+07	4.15901e+07	3.85582e+07	3.34678e+07	4.04686e+07	5.11661e+07	5.53395e+07	5.96137e+07
Com_316_neg	Skimmin	C15 H16 O8	324.084	5.118	323.077	No results	No results	Full match	4.04634e+08	3.52816e+08	3.45783e+08	2.97894e+08	4.13235e+08	4.35853e+08	1.16329e+08	3.99957e+08	1.00421e+08	6.01616e+07	6.01628e+07	7.02126e+07
Com_4616_neg	12-oxo Phytodienoic Acid	C18 H28 O3	292.204	7.4	291.196	Full match	No results	No results	5.20474e+06	6.54624e+06	5.32216e+06	8.64059e+06	6.79776e+06	7.19262e+06	5.66047e+06	5.59604e+06	6.69554e+06	5.1332e+06	6.35314e+06	6.15332e+06
Com_2165_neg	Tracheloside	C27 H34 O12	550.204	5.836	549.197	No results	No results	Full match	2.61491e+07	2.43839e+07	2.32452e+07	1.68772e+07	1.68061e+07	1.57941e+07	2.45621e+07	2.61983e+07	4.14561e+07	2.11277e+07	2.23235e+07	2.57652e+07
Com_1231_neg	Sibirioside A	C21 H28 O12	472.158	5.761	471.15	No results	No results	Full match	5.16594e+07	5.55302e+07	5.65732e+07	5.35079e+07	5.62911e+07	5.2012e+07	9.58036e+07	7.70495e+07	7.13464e+07	5.91058e+07	6.17089e+07	6.10085e+07
Com_904_neg	Eriodictyol O-malonylhexoside	C24 H24 O14	536.116	5.652	535.109	No results	No results	Full match	7.9555e+07	1.16678e+08	1.17262e+08	7.6363e+07	6.16233e+07	7.75911e+07	9.3256e+07	9.9502e+07	1.02188e+08	1.11553e+08	8.66076e+07	9.09583e+07
Com_467_neg	2-Hydroxy-2-methyl-3-buten-1-yl beta-D-glucopyranoside	C11 H20 O7	310.126	4.742	309.119	Invalid mass	No results	No results	2.14707e+08	2.05183e+08	2.18022e+08	1.91203e+08	2.16189e+08	9.75146e+07	1.85551e+08	1.8167e+08	1.97017e+08	2.7783e+08	1.72415e+08	1.67201e+08
Com_1614_neg	5-O-p-Coumaroyl shikimic acid	C16 H16 O7	320.089	5.495	319.082	No results	No results	Full match	4.19059e+07	4.75736e+07	4.90091e+07	4.63128e+07	4.97098e+07	4.9322e+07	4.28064e+07	4.09135e+07	4.24427e+07	4.89336e+07	3.91165e+07	4.23057e+07
Com_5135_neg	Linoleic Acid	C18 H32 O2	280.24	9.014	279.233	Full match	No results	Full match	3.89923e+06	5.24537e+06	5.26464e+06	4.22604e+06	3.82807e+06	3.77359e+06	6.43747e+06	6.37333e+06	6.54424e+06	6.82797e+06	6.21261e+06	6.45551e+06
Com_899_neg	Deoxyarbutin	C11 H14 O3	194.094	5.934	193.087	No results	No results	Full match	7.84083e+07	8.95562e+07	1.0085e+08	7.45241e+07	6.57204e+07	6.84342e+07	1.44972e+08	1.47798e+08	1.46743e+08	1.03064e+08	9.44038e+07	9.85995e+07
Com_93_neg	Tectoridin	C22 H22 O11	462.116	5.277	461.109	No results	No results	Full match	1.91708e+09	1.97774e+08	2.28061e+09	1.90957e+09	1.59711e+09	1.80281e+09	2.58017e+09	5.79233e+08	2.40954e+09	2.19478e+09	1.99478e+09	1.96808e+09
Com_1843_neg	3-[4-methyl-1-(2-methylpropanoyl)-3-oxocyclohexyl]butanoic acid	C15 H24 O4	268.167	5.971	267.16	Full match	No results	No results	2.26263e+07	2.09593e+07	2.44401e+07	2.13108e+07	1.76978e+07	1.78223e+07	4.93317e+07	5.23696e+07	5.1145e+07	2.57175e+07	2.47363e+07	2.76553e+07
Com_1740_neg	Narirutin	C27 H32 O14	580.182	6.297	579.174	No results	No results	Full match	3.80098e+07	3.6069e+07	4.54648e+07	2.258e+07	2.19182e+07	2.44377e+07	3.2634e+07	3.1845e+07	3.04024e+07	3.45108e+07	3.15854e+07	3.52393e+07
Com_1437_neg	Picramnioside F	C33 H34 O15	670.189	5.529	669.182	No results	No results	Full match	5.80932e+07	6.34895e+07	6.01159e+07	4.28345e+07	3.56119e+07	5.30432e+07	2.78151e+07	2.06792e+07	1.13814e+07	5.80374e+07	5.09286e+07	4.30341e+07
Com_1688_neg	Sebacic acid	C10 H18 O4	202.12	5.797	201.113	No results	No results	Full match	4.32139e+07	4.49021e+07	4.73755e+07	1.80599e+07	1.74301e+07	1.85912e+07	2.79357e+07	2.63845e+07	2.47219e+07	3.02511e+07	2.68151e+07	2.20795e+07
Com_3254_neg	Tricin 5-O-hexoside derivative	C24 H22 O14	534.103	5.697	533.096	No results	No results	Full match	9.14217e+06	1.24713e+07	1.57343e+07	9.33003e+06	9.75347e+06	1.02625e+07	1.47746e+07	1.79466e+07	1.72189e+07	1.4853e+07	1.56298e+07	1.29862e+07
Com_3097_neg	Eleutheroside B	C17 H24 O9	372.142	5.499	371.134	No results	No results	Full match	1.28087e+07	1.80866e+07	1.29641e+07	1.23014e+07	1.01741e+07	1.44208e+07	1.8796e+07	8.44428e+06	1.71622e+07	1.70805e+07	1.51221e+07	1.47718e+07
Com_3165_neg	Xanthurenic acid O-hexoside	C16 H17 N O9	367.09	4.981	366.082	No results	No results	Full match	8.5509e+06	7.97767e+06	8.35009e+06	1.72596e+07	1.63433e+07	1.50648e+07	1.94659e+07	1.84907e+07	1.83108e+07	1.29001e+07	1.4656e+07	1.52414e+07
Com_2394_neg	Tricin 5-O-hexosyl-O-hexoside	C29 H34 O17	654.18	5.642	653.172	No results	No results	Full match	1.45474e+07	1.68129e+07	1.60818e+07	1.95039e+07	1.63022e+07	1.73167e+07	3.12004e+07	2.79513e+07	3.5591e+07	1.63781e+07	2.17743e+07	1.85317e+07
Com_526_neg	Trifolirhizin	C22 H22 O10	446.121	5.831	445.114	No results	No results	Full match	2.00751e+08	2.06421e+08	2.28265e+08	6.43415e+07	5.98173e+07	5.912e+07	7.1985e+07	6.7635e+07	7.44168e+07	1.09431e+08	1.20946e+08	1.28644e+08
Com_1490_neg	Procyanidin A2	C30 H24 O12	576.127	5.314	575.12	No results	No results	Full match	2.8051e+07	2.78718e+07	2.50928e+07	2.33002e+07	1.41901e+07	2.21715e+07	6.15643e+07	7.0786e+07	6.26683e+07	3.06041e+07	2.69491e+07	2.44764e+07
Com_266_neg	Ferulic acid O-hexoside	C16 H20 O9	356.111	5.29	355.103	No results	No results	Full match	2.4675e+08	2.75939e+08	2.25013e+08	3.09673e+08	2.86701e+08	2.62967e+08	6.27528e+08	6.63992e+08	6.38645e+08	3.57421e+08	3.27478e+08	3.50605e+08
Com_312_neg	Ixoside	C16 H20 O11	388.1	5.289	387.094	No results	No results	Full match	4.05662e+08	3.53399e+08	3.46225e+08	3.00337e+08	4.14423e+08	4.38152e+08	4.06837e+08	4.01485e+08	4.18242e+08	3.7454e+08	4.52701e+08	4.53594e+08
Com_228_neg	Abscisic acid glucose ester	C21 H30 O9	426.189	5.591	425.181	No results	No results	Full match	5.65601e+08	6.54175e+08	5.8084e+08	6.48895e+08	6.52609e+08	5.11592e+08	5.41767e+08	4.07588e+08	4.60114e+08	5.87576e+08	5.57245e+08	5.84278e+08
Com_3551_neg	Methyl jasmonate	C13 H20 O3	224.141	6.617	223.134	No results	No results	Full match	1.35648e+07	1.29916e+07	1.35179e+07	9.73581e+06	1.06838e+07	1.07388e+07	1.10386e+07	1.08684e+07	1.13249e+07	9.41606e+06	9.43235e+06	1.07383e+07
Com_5220_neg	Pheophorbide A	C35 H36 N4 O5	592.269	6.214	591.262	No results	No results	Full match	5.83839e+06	2.04954e+06	6.01056e+06	5.72557e+06	5.36548e+06	2.11867e+06	4.20767e+06	6.14282e+06	4.15629e+06	3.58493e+06	2.49804e+06	2.16249e+06
Com_469_neg	Arabidopyl shikimic acid	C16 H16 O9	352.079	5.031	351.072	No results	No results	Full match	2.42467e+08	2.64843e+08	2.56468e+08	2.37878e+08	2.19188e+08	2.21369e+08	1.82117e+08	1.69068e+08	1.96703e+08	2.55191e+08	2.4056e+08	2.70058e+08
Com_4060_neg	Sennoside A	C42 H38 O20	862.195	5.838	861.187	No results	No results	Full match	4.85789e+06	5.12083e+06	2.97918e+06	3.57446e+06	2.60796e+06	3.80021e+06	2.87946e+06	5.57372e+06	5.58755e+06	7.19497e+06	6.54475e+06	1.1441e+07
Com_580_neg	Urolithin A	C13 H8 O4	228.042	5.821	273.04	No results	No results	Full match	1.94727e+08	2.06431e+08	1.78078e+08	1.72782e+07	1.24082e+08	1.24062e+08	1.28636e+08	1.37879e+08	1.48542e+08	1.61248e+08	1.59663e+08	1.48514e+08
Com_166_neg	Caffeic acid O-glucoside	C15 H18 O9	342.095	5.277	341.088	No results	No results	Full match	8.49631e+08	9.18223e+08	9.04325e+08	8.27842e+08	7.57469e+08	7.65253e+08	1.19245e+09	1.20094e+09	1.14777e+09	8.67493e+08	8.53037e+08	8.70737e+08
Com_32_neg	Salvianolic acid D	C20 H18 O10	418.09	4.955	417.083	No results	No results	Full match	6.35803e+09	6.95587e+09	6.60686e+09	6.57765e+09	6.15182e+09	6.51753e+09	5.21701e+09	4.95734e+09	1.45067e+09	7.10634e+09	6.98503e+09	6.99818e+09
Com_1249_neg	Delphinidin 3-sophoroside-5-rhamnoside	C33 H41 Cl O21	808.185	5.369	807.179	No results	No results	Full match	7.15214e+07	5.21344e+07	6.00687e+07	6.5442e+07	5.374e+07	7.55314e+07	3.77159e+07	5.85841e+07	9.01846e+07	6.60306e+07	5.19244e+07	7.49522e+07
Com_2509_neg	Licoagroside D	C22 H24 O10	448.137	5.558	447.13	No results	No results	Full match	2.24565e+07	2.16701e+07	2.4479e+07	2.48829e+07	2.49996e+07	2.34752e+07	2.91657e+07	2.96201e+07	2.82909e+07	2.49101e+07	2.19739e+07	2.21266e+07
Com_47_neg	di-C,C-pentosyl-apigenin	C25 H26 O13	534.137	5.4	533.13	No results	No results	Full match	4.60014e+09	4.52982e+09	4.40665e+09	2.86254e+09	2.88622e+09	2.91153e+09	2.17733e+09	2.20128e+09	2.21483e+09	3.36872e+09	3.3557e+09	3.35512e+09
Com_3725_neg	Biliverdin	C33 H34 N4 O6	582.25	5.703	581.242	No results	No results	Full match	7.19474e+06	8.40675e+06	6.28257e+06	6.32785e+06	6.99415e+06	7.67891e+06	1.47261e+07	1.55029e+07	1.28908e+07	8.74312e+06	6.88544e+06	9.93175e+06
Com_1721_neg	Lancerin	C19 H18 O10	406.09	5.154	405.083	No results	No results	Full match	2.5384e+07	2.86226e+07	2.30889e+07	3.12976e+07	3.56135e+07	2.33978e+07	5.8925e+07	4.68082e+07	4.45626e+07	3.43605e+07	3.6564e+07	3.4254e+07
Com_890_neg	1,2,3,7-Tetramethoxyxanthone	C17 H16 O6	316.094	5.562	315.087	No results	No results	Full match	1.10886e+08	1.24953e+08	1.02946e+08	3.22817e+07	9.33349e+07	3.62737e+07	1.00228e+08	1.2894e+08	1.16208e+08	9.9341e+07	9.66164e+07	9.37525e+07
Com_4660_neg	Enoxolone	C30 H46 O4	470.339	8.2	469.332	No results	No results	Full match	4.90011e+06	4.25809e+06	4.95363e+06	4.56732e+06	4.9529e+06	5.3443e+06	7.64294e+06	6.10912e+06	7.48181e+06	7.92461e+06	7.25182e+06	8.51248e+06
Com_188_neg	Inosine-5'-monophosphate	C10 H13 N4 O8 P	348.048	5.617	329.03	No results	No results	Full match	6.66559e+08	6.5381e+08	6.35341e+08	8.28839e+08	7.32276e+08	8.02414e+08	7.60644e+08	7.2732e+08	7.48034e+08	8.59815e+08	8.32239e+08	8.90924e+08
Com_1635_neg	Salidroside	C14 H20 O7	300.12	5.16	299.113	No results	No results	Full match	4.87379e+07	5.17665e+07	4.87502e+07	6.53038e+06	6.65394e+06	4.89634e+07	1.02324e+07	7.08808e+06	1.03212e+07	4.54069e+07	4.55907e+07	4.66979e+07
Com_4768_neg	Ethyl caffeate	C11 H12 O4	208.073	5.485	207.066	No results	No results	Full match	7.5617e+06	6.6146e+06	5.96146e+06	5.04755e+06	4.05773e+06	5.19687e+06	7.50911e+06	7.1339e+06	8.20458e+06	5.21762e+06	5.36648e+06	6.9929e+06
Com_511_neg	Denin	C33 H56 O14	676.368	8.229	675.36	No results	No results	Full match	2.16671e+08	2.34808e+08	2.15917e+08	1.34824e+08	1.26768e+08	1.44776e+08	2.5241e+08	2.06084e+08	2.30441e+08	2.52925e+08	2.3874e+08	2.58033e+08
Com_4090_neg	Rhapontin	C21 H24 O9	420.142	5.828	419.135	No results	No results	Full match	3.0596e+06	3.99553e+06	2.95407e+06	9.30847e+06	8.86426e+06	1.06591e+07	6.21494e+06	2.18662e+06	7.1172e+06	6.00762e+06	6.93244e+06	6.88731e+06
Com_2590_neg	(-)-secoisolariciresinol	C20 H26 O6	362.173	5.415	361.165	No results	No results	Full match	1.55125e+07	1.42165e+07	1.95341e+07	2.29885e+07	2.36695e+07	2.14195e+07	2.80223e+07	2.67833e+07	2.69561e+07	2.04895e+07	1.79342e+07	2.20834e+07
Com_4344_neg	Scutellarein	C15 H10 O6	286.047	4.842	285.04	No results	No results	Full match	6.73239e+06	6.20376e+06	6.54958e+06	9.84142e+06	8.67226e+06	8.63895e+06	6.26565e+06	6.04133e+06	5.1695e+06	6.14857e+06	6.69023e+06	5.06483e+06
Com_4803_neg	UDP	C9 H14 N2 O12 P2	404.003	1.178	402.996	No results	No results	Full match	1.92891e+06	2.60343e+06	1.90862e+06	5.70275e+06	5.03697e+06	5.78087e+06	9.10274e+06	8.69398e+06	9.40484e+06	5.16429e+06	5.55044e+06	7.98724e+06
Com_3512_neg	Eriodictyol	C15 H12 O6	288.064	5.948	287.057	Full match	Partial match	Full match	1.12154e+07	1.29186e+07	1.37621e+07	7.1545e+06	5.07964e+06	5.67463e+06	5.45509e+06	5.17251e+06	5.5795e+06	9.14461e+06	9.02831e+06	1.00402e+07
Com_7282_neg	Boc-beta-cyano-L-alanine	C9 H14 N2 O4	214.095	4.83	213.088	No results	No results	Full match	1.74818e+06	1.85723e+06	1.91565e+06	2.00546e+06	1.97632e+06	1.66281e+06	2.06973e+06	2.08559e+06	2.56219e+06	1.64629e+06	1.97424e+06	2.0773e+06
Com_5855_neg	Columbin	C20 H22 O6	358.143	5.597	715.279	No results	No results	Full match	1.87371e+06	588223	2.08558e+06	2.10686e+06	1.44666e+06	4.58167e+06	2.49134e+06	5.276e+06	1.91166e+06	2.25364e+06	1.87425e+06	1.02637e+06
Com_1595_neg	Daphnetin	C9 H6 O4	178.026	5.054	177.019	No results	No results	Full match	1.41056e+07	1.71178e+07	2.12864e+07	5.52004e+07	4.90317e+07	5.145e+07	1.91911e+07	2.03054e+07	1.87766e+07	2.7402e+07	2.47423e+07	2.68185e+07
